# Supplementary material for: Integration of Dual Stress Transcriptomes and Major QTLs from a Pair of Genotypes Contrasting for Drought and Chronic Nitrogen Starvation Identifies Key Stress Responsive Genes in Rice
Source: Rice (N Y). 2021 Jun 5;14:49. doi: 10.1186/s12284-021-00487-8 (PMC8179884; doi:10.1186/s12284-021-00487-8)
Supplement: Supplementary file 1 — Additional file 1: Supplementary Table 1: All differentially expressed genes identified under N-W+, N + W- and N_W- treatments compared to optimal input supply (N + W+) in root and shoot tissues of IR64 and N22. Supplementary Table 2: Comparison of the expression of N transporters, sensors and regulators under various stress treatments in IR64 and N22. Supplementary Table 3: Comparison of the expression of known transcription factors (TFs) under various stress treatments in IR64 and N22. Supplementary Table 4: Comparison of the expression of novel (not annotated) genes under various stress treatments in IR64 and N22. Supplementary Table 5: Comparison of plant hormone metabolism genes and their receptors under various stress treatments in IR64 and N22. Supplementary Table 6: Comparison of the expression profile of the genes and QTLs known for Nitrogen use efficiency. Supplementary Table 7: Details of primers designed for validation of the DEGs identified from transcriptome analysis by qPCR assay. Supplementary Table 8: SNPs in the two major QTL hotspot regions identified on chromosomes 1 and 6. Supplementary Table 9: Relative water content (%) under optimal and all the three stress conditions measured in an independent experiment. Supplementary Table 10: DEGS identified in genes encoding for major enzymes involved in C and N skeleton. Supplementary Table 11: Details of variations in cis elements between IR64 and N22 genotypes for 20 N transporter, N regulator, TOND1, Dof genes and candidate genes identified from the major QTLs mapped in the present study. Supplementary Table 12: miRNAs in the candidate genes present in interval of the QTL hotspot region identified on chromosome 6. Supplementary Table 13: Comparison of expression of DE ABA related genes under different stress treatments in two rice genotypes N22 and IR64. [file 12284_2021_487_MOESM1_ESM.xlsx]

## Sheet: Supplementary Table 1
Supplementary Table 1:		All differentially expressed genes identified under low N (B), low water (C) and low N and water (D) treatments compared to optimal input supply (A) in IR64 (I) and N22 (N) root (R) and shoot (S) tissues
ID	IR64 roots			IR64 Shoots			N22 Roots			N22 Shoots			Annotation
	N-W+	N+W-	N-W-	N-W+	N+W-	N-W-	N-W+	N+W-	N-W-	N-W+	N+W-	N-W-
Os01g0100466	-	-	-	2.45636	-	2.62098	-	-	-	2.82466	-	-	Hypothetical protein.
Os01g0100800	-	-	-	-2.61296	-	-	-	-	-	-	-	-	Protein of unknown function DUF1664 family protein.
Os01g0101200	-	-	-	-2.81735	-	-2.39811	-	-	-	-2.09089	-	-	2,3-diketo-5-methylthio-1-phosphopentane phosphatase domain containing protein.
Os01g0101700	-	-	-	-	-	-2.68986	-	-	-	-2.95206	-	-	Similar to chaperone protein dnaJ 20.
Os01g0102000	-	-	-	-	-	-	-2.41074	-	-	6.66449	-	5.36869	Phosphoesterase family protein.
Os01g0102300	-	-	-	-	-	-	-	-	-	-2.39418	-	-	Thylakoid lumen protein, Photosynthesis and chloroplast development
Os01g0102600	-	-	-	-	-	-2.11239	-	-	-	-	-	-	Shikimate kinase domain containing protein.
Os01g0102900	-	-	-	-	-	-	2.85229	-	-	-2.86021	-	-	Light-regulated protein, Regulation of light-dependent attachment of LEAF-TYPE FERREDOXIN-NADP+ OXIDOREDUCTASE (LFNR) to the thylakoid membrane
Os01g0103100	-	-	-	-	-	-	-	-	-	-	-2.41384	-	TGF-beta receptor, type I/II extracellular region family protein.
Os01g0104100	-	-	-	-2.61634	-2.14722	-2.82264	-	-	-	-	-	-	Chaperone protein to regulate catalase (CAT) activity, Cold inducible zinc finger protein, Tolerance to cold, salt and drought
Os01g0104900	-	-	-	2.6286	-	3.12268	-	-	-	-	-	-	Transferase family protein.
Os01g0106300	-	-	-	-	-	-	-	-	-	4.82521	-	4.52298	Similar to Isoflavone reductase homolog IRL (EC 1.3.1.-).
Os01g0106400	-	-	-	-	-	-	-	-	-	2.14722	-	2.42925	Similar to Isoflavone reductase homolog IRL (EC 1.3.1.-).
Os01g0106500	-	-	-	4.30899	-	4.8116	-	-	-	-	-	-	Conserved hypothetical protein.
Os01g0106900	-	-	-	-2.61518	-2.15876	-3.59322	-	-	-	-2.74181	-	-	Similar to 1-deoxy-D-xylulose 5-phosphate reductoisomerase (Fragment).
Os01g0108400	-	-	-	-3.32219	-	-5.30104	-	-	-	-4.66493	-	-	Helix-loop-helix DNA-binding domain containing protein.
Os01g0108500	-	-	-	-6.95222	-2.53987	-7.51287	-	-	-	-	-	-	Protein of unknown function DUF3778 domain containing protein.
Os01g0108800	-	-	-	2.87072	-	3.17792	-	-	-	5.02139	-	-	Protein of unknown function DUF936, plant family protein.
Os01g0109300	-	-	-	-2.39312	-	-	-	-	-	-	-	-	Similar to predicted protein.
Os01g0110100	-	-	-	-	-2.80407	-	-	-	-	-	-	-	Phosphate (Pi) transporter, Pi homeostasis
Os01g0110200	-	-	-2.14901	-	-	2.50181	-2.51013	-	-	2.54599	-	-	Conserved hypothetical protein.
Os01g0110500	-	-	-	-	-	2.11285	-	-	-	-	-	-	Protein kinase, core domain containing protein.
Os01g0110800	-	-	-	4.60526	-	5.06141	-	-	-	8.36204	-	5.82734	Leucine-rich repeat, plant specific containing protein.
Os01g0111100	-	-	-	-	-	-	-2.64115	-	-	-	-	-	Cyclophilin-like domain containing protein.
Os01g0111700	-2.73283	-	-	-2.99582	-	-2.13012	-	-	-	-5.36135	-2.18375	-3.48326	Conserved hypothetical protein.
Os01g0111800	-	-	-	2.05108	-	2.18586	-	-	-	-	-	2.62221	Conserved hypothetical protein.
Os01g0111900	-	-	-	2.7164	2.03264	2.85166	-	-	-	3.45616	2.71715	3.26744	Glutelin family protein.
Os01g0112201	-	-	-	3.63847	-	3.40497	-	-	-	-	-	-	Hypothetical protein.
Os01g0112500	-	-	-	-	-	-	-	-	-	-2.01829	-	-	Similar to Plakoglobin/armadillo/beta-catenin-like protein (Fragment).
Os01g0113300	-2.21454	-	-2.07698	-	-	-	-	-	-	-	-	-	Similar to ARK protein (Fragment).
Os01g0113400	-	-	-	-	-	-	-3.68815	-	-2.91818	-	-	-	Similar to Receptor-like kinase.
Os01g0113900	-	-	-	-	-3.64053	-2.45246	-	-	-	-	-	-	Similar to Receptor-like protein kinase.
Os01g0114100	-	-	-	-	-3.80399	-2.09108	-	-	-	-	-	-	Similar to Protein kinase RLK17.
Os01g0114300	-	-	-	-	-	-2.00137	-	-	-	-	-	-	Similar to Receptor-like protein kinase (Fragment).
Os01g0115600	-	-	-	-2.14766	-	-	-	-	-	-	-	-	Similar to LRK14.
Os01g0115700	-	-	-	-	-2.19678	-2.1528	-	-	-	-	-	-	Similar to Receptor-like kinase.
Os01g0115750	-	-	-	-	-	-	-	-	-	-2.62015	-	-	Similar to Receptor-like protein kinase.
Os01g0116400	-	-	-	-4.34257	-	-3.16241	-	-	-	-4.39392	-	-	Protein kinase, core domain containing protein.
Os01g0118300	-	-	-	-	-	-	-	-	-	-	-	2.75779	Similar to Phosphatidyl serine synthase.
Os01g0118600	-	-	-	2.37657	-	2.42742	-	-	-	3.23149	2.77336	-	Similar to Hga5 protein.
Os01g0119000	-	-	-	-	-	-	-	-	-	-	2.20856	-	Glycosyltransferase AER61, uncharacterized domain containing protein.
Os01g0119100	-	-	-	-	-	-	-	-	-	3.24805	2.5447	2.44556	Similar to Glycosyltransferase.
Os01g0119500	-	-	-	-3.67268	-	-2.31448	-	-	-	-	-	-	Protein of unknown function DUF1618 domain containing protein.
Os01g0120300	-	-	-	-3.02946	-	-	-	-	-	-	-	-	Similar to EMB2369 (EMBRYO DEFECTIVE 2369); ATP binding / aminoacyl-tRNA ligase/ leucine-tRNA ligase/ nucleotide binding.
Os01g0120500	-	-	-	-	-	-2.3178	-	-	-	-3.01049	-	-	Similar to PAP fibrillin domain containing protein,expressed.
Os01g0121400	-	-	-	-	-	-	-	-	-	-	2.10056	-	Hypothetical protein.
Os01g0121500	-2.12086	-	-	-	-	-	-	-	-	-	-	-	Conserved hypothetical protein.
Os01g0121600	-2.04554	-	-	-	-	-	-	-	-	-	-	-	Conserved hypothetical protein.
Os01g0123700	-	-	-	-6.26129	-2.31606	-4.14451	-	-	-	-	-	-	Zinc finger, RING-type domain containing protein.
Os01g0123800	-	-	-	-4.5229	-2.15012	-5.83121	-	-	-	-4.54964	-	-2.69622	Seven-in-absentia protein, sina domain containing protein.
Os01g0123900	-	-	-	-2.52443	-	-4.02806	-	-	-	-4.47989	-	-2.47284	Similar to Bowman-Birk type proteinase inhibitor (EBI).
Os01g0124000	-	-	-	-4.44446	-	-4.75703	-	-	-	-4.66608	-	-3.02045	Similar to Bowman Birk trypsin inhibitor.
Os01g0124100	-	-	-	-2.77655	-	-3.50848	-2.80291	-	-	-4.90992	-	-3.89449	Proteinase inhibitor I12, Bowman-Birk family protein.
Os01g0124200	-	-	-	-2.49016	-	-4.81424	-2.14863	-	-	-3.79952	-	-4.80118	Similar to Bowman Birk trypsin inhibitor.
Os01g0124401	-	-	-	2.48193	-	-3.53913	-	-	-	-	2.92258	-2.90163	Similar to Bowman-Birk type bran trypsin inhibitor.
Os01g0124700	-2.84692	-	-	-4.62099	-	-4.79203	-2.33031	-	-3.04903	-4.60579	-	-3.00496	Hypothetical protein.
Os01g0125600	-	-	-	-	-	2.3592	-	-	-	-	-	-	Heavy metal transport/detoxification protein domain containing protein.
Os01g0126100	-2.56679	-	-	-	-	-	-3.6179	-	-	-	-	-	Multicopper oxidase
Os01g0126200	-	-	-	-	-	-	-	-	-	-2.23167	-	-	Multicopper oxidase
Os01g0126401	-	-	-	-2.26912	-	-3.06797	-	-	-	-	-	-	Hypothetical gene.
Os01g0126600	-3.27767	-	-	-	-	-	-	-	-	-	-	-4.08798	Paralog of FACTOR OF DNA METHYLATION LIKE 1 (OsFDML1), Regulation of flower development
Os01g0127100	-	-	2.45918	-	-	-	-	-	5.31717	-	-	-	Hypothetical protein.
Os01g0127200	-2.44437	-	-	-	-	-	-2.09926	-	-	5.59344	-	-	Multicopper oxidase, Maintenance of Pi homeostasis
Os01g0127600	-	-	-	-2.21636	-	-3.87121	-	-	-	-	2.22324	-3.36412	Similar to Bowman-Birk type proteinase inhibitor D-II precursor (IV).
Os01g0129600	-	-	2.09266	8.12017	-	6.20788	-	-	-	-	-	-	Similar to LBD40 (LOB DOMAIN-CONTAINING PROTEIN 40).
Os01g0130400	-	-	-	-	-	-	-	-	-	2.16654	-	-	Similar to Alpha-xylosidase precursor (Fragment).
Os01g0130500	-	-	-	-	-	-	-	-	-	2.06722	-	-	Similar to Alpha-xylosidase precursor (Fragment).
Os01g0132000	-3.08148	-	-3.70252	-5.79673	-2.15341	-6.2109	-5.15464	-	-4.15785	-3.442	-	-4.7299	Similar to Wound-induced protease inhibitor (WIP1).
Os01g0133100	-	-	-	3.24118	-	3.84122	-	-	-	5.15894	2.29271	3.27144	Conserved hypothetical protein.
Os01g0133200	-	-	-	3.5633	-	4.16395	-	-	-	5.49497	-	-	Conserved hypothetical protein.
Os01g0133832	-	-	-	5.74552	-	6.30401	-	-	-	5.60586	-	-	Hypothetical gene.
Os01g0133866	-	-	-	4.8688	-	5.61739	-	-	-	-	-	-	Hypothetical protein.
Os01g0133900	-	-	-	-	-	-	-	-	-	2.40738	-	-	Similar to predicted protein.
Os01g0134700	-	-	-	-	-	-	-	-	-	-2.03609	-	-	Calmodulin binding protein-like family protein.
Os01g0134850	-	-	-	-	-	-	-3.83375	-	-	-	-	-	Hypothetical protein.
Os01g0134900	-	-	-	-	-	-	-2.23979	-	-	3.6376	2.48981	3.62237	(1,4)-beta-xylan endohydrolase, isoenzyme X-II (EC 3.2.1.8) (Fragment).
Os01g0135600	-	-	-	-	-	-	-	-	2.06834	-	-	-	Conserved hypothetical protein.
Os01g0136050	-	-	-	-	-	-2.10299	-	-	-	-	-	-	Similar to 16.9 kDa heat shock protein.
Os01g0136100	-	-	-	-	-	-	-	2.8687	-5.91381	2.61918	5.15016	-	16.9 kDa class I heat shock protein 1.
Os01g0136200	-	-	-	-	-	-	-	-	-2.35142	2.24591	3.1487	-	16.9 kDa class I heat shock protein 1.
Os01g0136300	-	-	-	2.22511	-	3.18456	-	-	-	-	-	2.23252	Conserved hypothetical protein.
Os01g0136400	-	-	-	-2.76465	-2.24547	-2.3516	-	-	-	-	-	-	Protein kinase, core domain containing protein.
Os01g0136450	-	-	-	-2.16403	-	-	-	-	-	-	-	-	Conserved hypothetical protein.
Os01g0136500	-	-	-	-2.34361	-	-	-	-	-	-	-	-	Conserved hypothetical protein.
Os01g0136700	-	-	-	-	-	-	-	-	-	-4.30224	-	-3.50305	Conserved hypothetical protein.
Os01g0136800	-	-	-	-2.37202	-	-	-	-	-	-	-	-	Protein kinase, core domain containing protein.
Os01g0136850	-	-	-	-	-	-	-	-	-	-	2.04953	-	Hypothetical protein.
Os01g0137700	-	-	-	-	-	-	-	-	-	-2.99784	-	-2.42342	Conserved hypothetical protein.
Os01g0137750	-	-	-	-	-	-	-	-	-	-	-	-2.47076	Non-protein coding transcript.
Os01g0137800	-	-	-	-	-	-	-	-	-	-	-	-2.68836	Non-protein coding transcript.
Os01g0138300	-	-	-	-	-	-	-	-	-	-	-	-2.55071	Conserved hypothetical protein.
Os01g0138500	-	-	-	-	-	-	-	-	-	-	-	2.31205	Protein of unknown function DUF789 family protein.
Os01g0138800	-6.41185	-	-5.06908	-	-	-4.47238	-5.36771	-	-5.46778	-	-	-2.26228	Peptidase C26 domain containing protein.
Os01g0138900	-2.73686	-	-	-	-	-	-	-	-	-2.36095	-	-	Mandelate racemase/muconate lactonizing enzyme family protein.
Os01g0140100	-	-	-	4.23113	-	4.72206	-	-	-	6.10979	-	4.18414	Peptidase A1 domain containing protein.
Os01g0140400	-	-	-	3.2215	-	3.7949	-	-	-	-	-	-	Similar to leucine-rich repeat protein-related.
Os01g0140700	-	-	-	-	-	-	-	-	-	2.45983	-	-	Similar to RAV2 (REGULATOR OF THE ATPASE OF THE VACUOLAR MEMBRANE); DNA binding / transcription factor.
Os01g0141150	-	-	-	-	-2.02955	-2.56123	-3.35308	-	-	2.36232	-	-	Hypothetical gene.
Os01g0141600	-	-	-	-	-2.0476	-2.36714	-	-	-	-	-	-	Protein of unknown function DUF647 family protein.
Os01g0142100	-	-	-	-	-	-	-	-	-	-2.05765	-	-	Peptidase M50 family protein.
Os01g0142300	-3.64464	-	-3.15469	-2.10627	-	-	-2.79467	-	-3.42477	-	-	-	Glycosyl transferase, group 1 domain containing protein.
Os01g0142875	-	-	-	3.86584	2.97131	3.12248	-	-	-	-	2.0444	-	Hypothetical protein.
Os01g0143300	-	-	-	2.36045	-	2.09184	-	-	-	-	-	-	Similar to Glycine-rich protein (Fragment).
Os01g0144100	-	-	-	-2.60725	-	-	-	-	-	-	-	-	Similar to Thylakoid lumenal 15 kDa protein, chloroplast precursor (p15).
Os01g0144800	-	-	-	-	-	-	-	-	-2.23596	-	-	-	Protein of unknown function DUF3681 domain containing protein.
Os01g0147250	-	-	-	-	-	-	-	-	-	4.54629	-	-	Hypothetical gene.
Os01g0147800	-	-	-	-	-	2.57846	-	-	-	4.43989	-	4.37154	Domain of unknown function DUF547 domain containing protein.
Os01g0149400	-	-	-	-	-	-	-	-	-	2.34513	-	-	Hypothetical protein.
Os01g0149600	-	-	-	-	-	2.15006	-	-	-	3.04386	-	-	Histon H2B
Os01g0149800	-	-	-	-	-	-2.44466	-	-	-	-2.57989	-	-	Metallothionein-like protein type 2.
Os01g0149900	-	-	-	-2.55364	-	-2.47772	-	-	-	-	-	-	Conserved hypothetical protein.
Os01g0150200	-	-	-	-	-2.29715	-	-	-	-	-	-	-	Protein-tyrosine phosphatase-like, PTPLA domain containing protein.
Os01g0151200	-	-	-	-	-	-	-	-	-	-2.11784	-	-	Similar to Inner membrane protein ALBINO3, chloroplast precursor. Splice isoform 2.
Os01g0151500	-	-	-	-	-	-	-	-	-	2.53385	3.2322	2.9235	Similar to GGT4 (GAMMA-GLUTAMYL TRANSPEPTIDASE 4); gamma-glutamyltransferase/ glutathione gamma-glutamylcysteinyltransferase.
Os01g0152300	-	-	-	-	-	-	-	-	-	2.01408	-	-	Similar to Histone H2B.1.
Os01g0152900	-	-	-	-	-	-	-	-	-	2.42338	-	-	Similar to Histone H2B.1.
Os01g0153100	-	-	-	-	-	-	-	-	-	2.50657	-	-	Similar to Histone H2B-3 (Fragment).
Os01g0153300	-	-	-	-	-	-	-	-	-	2.17715	-	-	Similar to Histone H2B.1.
Os01g0153400	-	-	-	-	-2.36391	-	-	-	-	-	-	-	Similar to tRNA synthetase class II (D, K and N) family protein.
Os01g0155800	-2.14237	-2.06883	-2.0748	-	2.63206	-	-	-	-	-2.04295	-	-	Conserved hypothetical protein.
Os01g0159000	-	-	-	-	-	-	-	-	-	-	-	-3.18206	Similar to cDNA clone:J023049H21, full insert sequence.
Os01g0159200	-	-	-	2.38255	-	2.69413	-2.40953	-	-	3.45185	2.03391	2.77094	Similar to Fasciclin-like protein FLA18.
Os01g0159250	-	-	-	-	-	2.67327	-2.08548	-	-	3.3063	-	-	Hypothetical protein.
Os01g0159300	-	-	-	-3.07284	-	-	-	-	-	-	-	-	Zinc finger, RING/FYVE/PHD-type domain containing protein.
Os01g0159800	-	-	-	-2.4458	-	-	-	-	-	-2.04295	-	-	Similar to DNA binding protein.
Os01g0160100	-	-	-	-	-	-	-	-	-	-2.10045	-	-	Similar to Pyruvate decarboxylase isozyme 2 (EC 4.1.1.1) (PDC) (Fragment).
Os01g0162200	-	-	-	-	-	-	-	-	-	-	-	-3.0148	Leucine-rich repeat domain containing protein.
Os01g0163450	-	3.08244	-	-	-	-	-3.32545	-	-	-	-	-	Hypothetical gene.
Os01g0164300	-	-	-	-	-	-	-2.68046	-	-	-	-	-	Pollen Ole e 1 allergen/extensin domain containing protein.
Os01g0164600	-	-	-	-2.5548	-	-2.81088	-	-	-	-3.45955	-	-	Protein phosphatase 2C-related domain containing protein.
Os01g0164900	-	-	-	-	-	3.35112	-	-	-	-	-	-	BRCA2 repeat containing protein.
Os01g0166200	-	-	-	2.19413	-	-	-	-	-	-	-	-	Hypothetical protein.
Os01g0166500	-	-	-	3.3208	-	3.51091	-	-	-	4.01341	-	3.18919	Conserved hypothetical protein.
Os01g0166800	-	-	-	2.86589	-	2.30786	-	-	-	-	-	-	Similar to ETG1 (E2F TARGET GENE 1).
Os01g0167400	-	-	-	-	-	-	-	-	-	-2.11233	-	-	Similar to Protein synthesis inhibitor II (EC 3.2.2.22) (Ribosome-inactivating protein II) (rRNA N-glycosidase).
Os01g0167600	-	-	-	2.92718	-	3.50332	-	-	-	2.69535	-	-	Hypothetical conserved gene.
Os01g0168200	-	-	-	-	-	-3.30639	-	-	-	-	-	-	Similar to Thioredoxin-like protein.
Os01g0168350	-	-	-	2.4633	-	2.70006	-	-	-	-	-	-	Non-protein coding transcript.
Os01g0168450	-	-	-	-	-	-	-	-	-2.89418	-	-	-	Hypothetical protein.
Os01g0168500	-	-	-	-3.34745	-	-	-	-	-	-	-	-	WD40 repeat-like domain containing protein.
Os01g0168800	-	-	-	2.32487	-	2.41214	-	-	-	-	-	-	Alpha/beta hydrolase fold-1 domain containing protein.
Os01g0168850	-	-	-	2.011	-	2.10685	-	-	-	4.65287	4.16554	3.78909	Hypothetical gene.
Os01g0169400	-	-	-	-	-	-	-	-	-	3.31721	-	-	Similar to LOB domain protein 25.
Os01g0170000	-	-	-	-	-	-2.92472	-	-	-	-	-	-	Raffinose synthase family protein.
Os01g0170300	-	-	-	3.52284	-	4.00786	-	-	-	4.09402	-	2.19385	Serine/threonine protein kinase-related domain containing protein.
Os01g0170500	-	-	-	6.81278	-	7.50256	-	-	-	5.84028	-	4.34802	Protein of unknown function DUF239, plant domain containing protein.
Os01g0171000	-	-	-	-	-	-	-	-	-	3.47935	-	2.18823	BRASSINOSTEROID INSENSITIVE 1-associated receptor kinase 1 precursor (EC 2.7.1.37) (BRI1-associated receptor kinase 1) (Somatic embryogenesis receptor-like kinase 3).
Os01g0172100	-	-	-	-	-	-2.01958	-	-	-	-	-	-	Similar to Triose phosphate/phosphate translocator, non-green plastid, chloroplast precursor (CTPT).
Os01g0172600	-	-	-	-	-	-2.51649	-	-	-	-	-	-	Similar to electron carrier/ heme binding / peroxidase.
Os01g0173000	-	-	-	-	-	-	-	-	-	-2.97521	-	-	Putative thiol-disulphide oxidoreductase DCC domain containing protein.
Os01g0173600	-	-	2.65348	-	-	-	-	-	-	-	-	-	Glyoxalase/bleomycin resistance protein/dioxygenase domain containing protein.
Os01g0173900	-	-	-	-	-	-	-	-	-	-2.18276	-	-	Similar to MRP-like ABC transporter.
Os01g0174700	-	-	-	-	-	2.28278	-	-	-	-	-	-	Similar to Akt (Fragment).
Os01g0175700	-	-	-	-	-3.2973	-4.04374	-	-	-	-	-	-	Boron (B) transporter
Os01g0175850	-	-	-	-	2.4263	-2.07209	-2.36015	-	-2.6316	-	-	-2.67448	UDP-glucuronosyl/UDP-glucosyltransferase domain containing protein.
Os01g0176050	-	-	-	-2.03117	-	-	-	-	-	-4.49224	-	-	Hypothetical protein.
Os01g0176300	-	-	2.26722	-	-	-	2.98347	-	2.65576	-	-	-	Pentatricopeptide repeat domain containing protein.
Os01g0176400	-	-	-	3.63555	-	3.92474	-	-	-	-	-	-	Similar to Photoreceptor-interacting protein-like.
Os01g0176500	-	-	-	4.02208	-	4.75227	-	-	-	8.01822	-	-	Conserved hypothetical protein.
Os01g0177400	-	-	-	-2.08911	-	-2.04042	-	-	-2.10999	-	-	-2.09799	GA 3 beta-hydroxylase2, GA metabolism
Os01g0177500	-2.67647	-	-	-	-	-	-	-	-2.48504	3.30641	-	-	Hypothetical protein.
Os01g0177900	-	-	-	4.90179	-	5.41787	-	-	-	5.97687	-	3.39935	ATP-binding cassette transporter, Cuticle formation, Defense response
Os01g0178500	-	-	-	-	2.04956	-	-	-	-	-	-	-	A member of rice Aux/IAA family, Cross-talk of auxin and brassinosteroid signaling pathways, Plant morphogenesis
Os01g0179000	-2.17884	-	-	-	-	-	-	-	-	2.96236	2.47513	2.6109	Transferase family protein.
Os01g0179600	-	-	2.31997	-	-	-	-	-	-	-	-	-	UDP-glucuronosyl/UDP-glucosyltransferase family protein.
Os01g0179800	-	-	-	-2.76677	-2.37578	-3.94864	-	-	-	-2.47818	-	-2.01553	TMS membrane protein/tumour differentially expressed protein family protein.
Os01g0180000	-	-	-	5.23539	-	5.92492	-	-	-	5.88573	-	3.75286	Pistil-specific extensin-like protein family protein.
Os01g0180050	-	-	-	3.84121	-	4.5483	-	-	-	4.20331	-	-	Hypothetical protein.
Os01g0180400	-	-	-	2.58925	-	3.44276	-	-	-	2.12823	-	-	Protein of unknown function DUF581 domain containing protein.
Os01g0180800	-	-	-	-	-2.04375	-	-	-	-	-	-	-	Heat shock protein Hsp70 family protein.
Os01g0182300	-	-	-	2.95896	-	2.50933	-	-	-	2.5049	2.65146	2.44297	Lipocalin domain containing protein.
Os01g0182400	-	-	-	-	-	-	-	-	-	-2.27271	-	-	Conserved hypothetical protein.
Os01g0182700	-	-	-	3.96982	-	3.96593	-	-	-	3.39848	-	-	Similar to WRKY12.
Os01g0182900	-	-	-	-2.09425	-	-	-	-	-	-	-	-	Conserved hypothetical protein.
Os01g0183300	-	-	-	-	-	-2.42166	-	-	-	-	-	-	Endonuclease/exonuclease/phosphatase domain containing protein.
Os01g0183400	-	-	-	-	-	-	-2.09848	-	-	-	-	-	Transcription factor subunit, Salt tolerance
Os01g0184050	-	-	-	3.36861	-	-	-	-	-2.14966	2.65154	-	-	Hypothetical protein.
Os01g0184100	-	-	-	-	-	-	-	-	-2.18035	-	-	-	Class II small heat shock protein, Positive regulation in both Xoo resistance and heat/salt tolerance
Os01g0184200	-	-	-	2.24737	-	-	-	-	-	-	-	-	Similar to OSIGBa0132G14.1 protein.
Os01g0185250	-	-	-	3.134	2.79662	2.51044	-	-	-	-	-	-	Hypothetical gene.
Os01g0185500	-	-	-	2.04153	-	-	-	-	-	2.31567	-	-	Protein of unknown function DUF1637 domain containing protein.
Os01g0186000	-2.72632	-	-	-	-	-2.44277	-	-	-	-3.44246	-	-2.40397	Similar to WRKY transcription factor 10.
Os01g0186600	-	-	-	-	-	-3.33849	-	-	-	-	-	-	Conserved hypothetical protein.
Os01g0186900	-	-	-	2.23741	2.57103	-	-	-	-	-	-	-	Similar to cDNA clone:001-117-G12, full insert sequence.
Os01g0187200	-	-	-	-	-	-	2.00359	-	-	-	-	-	Primary microRNA of OsmiR156b and OsmiR156c; Target gene(s): SPL (Squamosa Promoter binding protein Like) gene family (Os07g0505200, Os02g0139400, Os01g0922600, Os08g0509600, Os08g0531600, Os09g0491532, Os09g0507100, Os02g0174100, Os06g0663500, Os06g0703500, Os04g0551500), Various developmental processes, especially flower development
Os01g0187600	-	-	-	-	-	-	-	-	-	-	-	5.08204	Similar to Cytokinin dehydrogenase 1.
Os01g0189800	-	-	-	-	-	-2.01756	-	-	-	-	-	-	Protein of unknown function DUF1618 domain containing protein.
Os01g0190000	-	-	-	-	-	-	-	-	-	-2.07371	-	-	Similar to oxidoreductase.
Os01g0190500	-	-	-	7.13998	-	7.7836	-	-	-	5.16066	-	-	IQ calmodulin-binding region domain containing protein.
Os01g0191100	-	-	-	-	-	-	-	-	-	2.27826	-	-	Similar to Acidic ribosomal protein P2a-4 (Fragment).
Os01g0191200	-	-	-	-	-	-	-3.09354	-2.22455	-	-	-	-	Similar to Acid phosphatase.
Os01g0191700	-	-	-	-	-	-2.05692	-	-	-	-	-	-	Similar to Pyrophosphate-fructose-6-phosphate 1-phosphotransferase-like protein (Pyrophosphate-dependent phosphofructo-1-kinase-like protein).
Os01g0192000	-	-	-	-	-	2.00464	-	-	-	4.20188	4.29899	5.08633	CCCH-type zinc finger protein, Negative regulator for leaf senescence
Os01g0192101	-	-	-	3.15352	2.54163	2.55379	-	-	-	2.65275	-	-	Hypothetical protein.
Os01g0192300	-	-	-	-	-	-	-	-	-	-2.49509	-	-	Similar to I-box binding factor (Fragment).
Os01g0192600	-	-	-	-	-	-	-	-	-	3.31136	-	3.99521	Ndr family protein.
Os01g0192900	-	-	-	2.28296	-	-	-	-	-	-	-	-	1-aminocyclopropane-1-carboxylate synthase family protein.
Os01g0193600	-	-	-	-	-	-2.68335	-	-	-	-	-	-	Methyltransferase small domain containing protein.
Os01g0193700	-	-	-	-	-	2.1614	-	-	-	-	-	-	Hypothetical protein.
Os01g0193900	-	-	-	-	-	-	-	-	-	-	-3.0742	-	Homeodomain-like domain containing protein.
Os01g0194200	-	-	-	3.34167	-	3.62024	-	-	-	4.15894	-	-	IQ calmodulin-binding region domain containing protein.
Os01g0195200	-	-	-	-	-	-	-	-	-	4.17586	-	-	Similar to Serine/threonine-protein kinase PBS1 (EC 2.7.1.37) (AvrPphB susceptible protein 1).
Os01g0195300	-	-	-	-	2.06731	-	-	-	-	-	-	-	Hypothetical conserved gene.
Os01g0195400	-	-	-	2.62567	-	3.10149	-	-	-	4.52277	-	4.06833	Harpin-induced 1 domain containing protein.
Os01g0196300	-2.31885	-	-	-3.37519	-4.94634	-3.95286	-	-	-	-3.77216	-3.01287	-5.69521	Basic helix-loop-helix (bHLH) transcription factor, Diterpenoid phytoalexin factor, Biosynthesis of diterpenoid phytoalexins, Stress response
Os01g0197400	-	-	-	-2.26099	-	-2.149	-	-	-	-2.37627	-	-	Conserved hypothetical protein.
Os01g0197700	-	-	-	-	-	2.40324	-	2.32585	-	-	-	-	Cytokinin oxidase/dehydrogenase, Regulation of grain production
Os01g0198500	-	-	-	2.92722	-	4.2628	-	-	-	3.13888	-	-	Conserved hypothetical protein.
Os01g0198702	-	-	-	-	2.11173	-	-	-	-	-	-	-	Conserved hypothetical protein.
Os01g0198900	-2.24113	-2.02782	-	-	-	-	-	-	-	-2.75704	-	-	Polyketide cyclase/dehydrase domain containing protein.
Os01g0199700	-	-	-	-2.073	-	-2.35272	-	-	-	-	-	-	Protein of unknown function DUF1677, plant domain containing protein.
Os01g0200300	-	-	-	-	-	-	-	-	-	-	-	-3.3348	Similar to Homeobox-leucine zipper protein HOX29.
Os01g0200400	-	-	-	-	-	-	-	-	-	2.78031	-	-	Thioredoxin domain 2 containing protein.
Os01g0200700	-	-	-	-3.78299	-	-4.23548	-	-	-	-3.74047	-	-	Similar to Metallothionein-like protein type 3 (MT-3) (MWMT3).
Os01g0201100	-3.71774	-	-2.06702	-	-	-	-2.57427	-	-2.37511	-2.41944	-	-	Similar to xylosyltransferase oxt.
Os01g0201200	-	-	-	-	-2.28404	-	-	-	-	-	-	-	Similar to Protein kinase.
Os01g0201275	-	-	-	4.57654	2.08393	4.38775	-	-	-	2.46814	-	-	Conserved hypothetical protein.
Os01g0201600	-	-	-	9.89474	-	10.6105	-	-	-	11.0372	-	5.87279	Virulence factor, pectin lyase fold family protein.
Os01g0203900	-	-3.41926	-	-	-	-	-	-	2.86407	-	-	-	Hypothetical protein.
Os01g0205200	-	-	-	-3.05987	-2.56436	-	-	-	-	-	-	-	Pentatricopeptide repeat domain containing protein.
Os01g0205300	-	-	-	-2.85376	-	-5.31806	-	-	-	-	-	-	Similar to rho termination factor, N-terminal domain containing protein.
Os01g0205900	-	-	-	8.6385	-	9.43214	-	-	-	7.23372	-	6.10922	Similar to Class III peroxidase GvPx2b (Fragment).
Os01g0206200	-	-	-	-	-	-	2.26945	-	-	-	-	-	Conserved hypothetical protein.
Os01g0206600	-	-	-	-	-	-	-	-	-	2.22468	-	-	Conserved hypothetical protein.
Os01g0206700	-	-	-	-2.59191	-2.08997	-3.38117	-	-	-	-2.6905	-	-	Similar to Serine/threonine protein kinase (CBL-interacting protein kinase 20).
Os01g0207500	-	-	-	2.39305	-	2.58777	-	-	-	-	-	-	Hypothetical protein.
Os01g0207600	-	-	-	-	-	-	-	-	-	3.73433	-	-	Similar to peptide-N4-asparagine amidase A.
Os01g0208400	-	-	-	-	-	-	-2.24377	-	-	5.89142	-	5.15956	Similar to peptide-N4-asparagine amidase A.
Os01g0208700	2.51738	-	2.3599	-2.99053	-	-3.65098	-	-	2.01433	-3.9228	-	-2.44702	Similar to Phosphoenolpyruvate carboxylase (Fragment).
Os01g0208800	-	-	-4.12595	-	3.20811	-	-	-	-	-	-	-	Similar to Phosphoenolpyruvate carboxylase (Fragment).
Os01g0209700	-	-2.42087	3.30057	-	-	-	-	-3.89358	-	-	-	-	Similar to GA 2-oxidase 5.
Os01g0209750	-	-	-	-	2.58393	2.36678	-	-	-	-	-	-	Hypothetical protein.
Os01g0209800	-	-	-	-2.6851	-	-2.85592	-2.21152	-	-2.9212	-4.04772	-	-	Similar to Cationic amino acid transporter (Fragment).
Os01g0209901	-2.40264	-6.46139	-	-	-	-	-	-	-	-	-	-	Hypothetical protein.
Os01g0210300	-	-	-	3.92412	-	4.76933	-2.41054	-	-	5.60586	-	3.59454	Conserved hypothetical protein.
Os01g0210500	-	-	-	-2.25921	-	-3.189	-	-	-	-2.27038	-	-	Similar to SOUL-like protein.
Os01g0210800	-	-	-	-	-	2.49129	-	-	-	-	-	-	Conserved hypothetical protein.
Os01g0210900	-	-	-	-	-	-	-	-	-	2.72557	-	-	Cytochrome P450 family protein.
Os01g0211600	-	-	-	-	-	-	-	-	-	2.11948	-	-	Cytochrome P450 family protein.
Os01g0211800	-	-	-	5.06077	2.43231	5.39363	-	-	-	7.39135	-	5.64121	Similar to VirE2-interacting protein VIP1.
Os01g0212400	-	-	-	-	-	2.02213	-	-	-	-	-	-	EF-Hand type domain containing protein.
Os01g0212500	-	-	-	-	-	-	-	-	-	3.6633	-	-	Conserved hypothetical protein.
Os01g0212700	-	-	-	2.64728	-	2.39228	-	-	-	-	-	-	Similar to RING-H2 finger protein ATL2K.
Os01g0212900	-	-	2.4089	5.84321	-	5.56014	-	-	-	4.71046	-	-	Hypothetical conserved gene.
Os01g0213100	-	-	-	-	-3.19541	-4.6437	-	-	-	-	-	-	Similar to Zinc finger, C3HC4 type family protein.
Os01g0213800	-	-	-	-	-	-	-	-	-	10.4918	-	-	Plant-specific transcription factor, miR319 target gene
Os01g0214001	-	-	-	2.28932	-	3.05886	-	-	-	4.10011	-	-	Hypothetical protein.
Os01g0214200	-	-	-	2.22434	-	-	-	-	-	-	-	-	Esterase, SGNH hydrolase-type, subgroup domain containing protein.
Os01g0214500	-	-	-	-	-	-	-	-	-	-2.14571	-	-	Conserved hypothetical protein.
Os01g0214600	-	-	-	-	-	-	-3.50645	-	-	-	2.14146	-	Lipase, GDSL domain containing protein.
Os01g0214901	-	-	-	-	-	-	2.67906	-	-	-	-	-	Hypothetical protein.
Os01g0215500	-	-	-	2.4092	-	-	-	-	-	-	4.80428	4.48658	Similar to esterase.
Os01g0215700	-	-	-	6.20203	-	6.95501	-	-	-	6.21587	-	4.11382	Esterase, SGNH hydrolase-type domain containing protein.
Os01g0216000	-	-	-	-	-	-	-2.80133	-	-	-	-	-	Lipase, GDSL domain containing protein.
Os01g0216400	-	-	-	-	-	-	2.43262	-	-	-	-	-	Lipase, GDSL domain containing protein.
Os01g0216500	-	2.48905	-	-	-	-	-	-	-	-	-	-	Lipase, GDSL domain containing protein.
Os01g0217000	-	-	-	-	-	2.03416	-	-	-	-	-	-	Protein of unknown function DUF231, plant domain containing protein.
Os01g0218100	-	-	-	-	-	-	-	-	-	-2.86887	-	-	Helix-loop-helix DNA-binding domain containing protein.
Os01g0218200	-	-	-	-	-	-	-	-	-	3.99128	-	-	Thioredoxin domain 2 containing protein.
Os01g0220400	-2.04473	-	-	-	-	-	-	-	-	-	-	-	Hypothetical protein.
Os01g0220500	-	-	-	-	-	-	-	-	-3.83362	-	-	-	Similar to predicted protein.
Os01g0221400	-	-	-3.07399	-	-	-	-	-	-	-	-	-	Conserved hypothetical protein.
Os01g0221900	-	-	2.52934	-	-	-	-	-	-	-	-	-	Similar to peptidase C45, acyl-coenzyme A/6-aminopenicillanic acid acyl-transferase.
Os01g0222300	-	-	-	3.16725	-	-	-	-	-	-	-	-	Conserved hypothetical protein.
Os01g0222600	-	-	-	-2.02073	-	-	-	-	-	-2.9198	-	-	Conserved hypothetical protein.
Os01g0223000	-	-	-	-	-	-	-	-	-	-	-2.94365	-	Lipase, GDSL domain containing protein.
Os01g0223200	-	-	-	-	-	2.94975	-	-	-	-	-	-	Lipase, GDSL domain containing protein.
Os01g0223500	-	-	-	-	3.03422	2.77579	-	-	-	-	-	-	Similar to Esterase.
Os01g0223900	-	-	-	2.2109	-	2.35631	-	-	-	-	-	-	Serine/threonine protein kinase-related domain containing protein.
Os01g0224000	-	-	-	-	2.16057	2.23905	-	-	-	-	-	-	Serine/threonine protein kinase-related domain containing protein.
Os01g0224100	-	-	-	3.15819	-	3.5316	-	-	-	2.86109	-	-	Similar to DNA binding protein-like protein.
Os01g0224200	-	-	-	-	-	-	-	-	-	4.32502	-	-	Hypothetical conserved gene.
Os01g0224300	-	-	-	2.33413	2.2259	-	-	-	-	-	-	-	CHCH domain containing protein.
Os01g0224700	-	-	-	-	-	-	-	-	-	-2.0731	-	-	Flavin monooxygenase-like enzyme, Auxin biosynthesis
Os01g0225000	-	-	-	-	-	-	2.06746	-	2.20686	-	-	-	Mitochondrial carrier protein domain containing protein.
Os01g0225500	-	-	-	-	-	-	-2.41699	-	-2.90236	-	-	-	Similar to 3-methyl-2-oxobutanoate hydroxymethyltransferase.
Os01g0225600	-	-	-2.85113	-	-	-	-	2.70836	-4.16027	-	-	-	Similar to Dehydrin.
Os01g0226200	-	-	-	6.09154	3.2269	6.32013	-	-	-	4.61917	-	4.03907	Conserved hypothetical protein.
Os01g0226250	-	-	-	-	-	3.90196	-	-	-	4.7381	-	-	Non-protein coding transcript.
Os01g0226300	-	-	-	-	-	-	-	-	-	4.32502	-	-	Reticulon family protein.
Os01g0226400	2.01726	-	-	-	-	-	-	-	-	-	-	-	ATPase, AAA-type, core domain containing protein.
Os01g0226600	-	-	-	-	-	-	-4.16019	-	-	-	-	-	Similar to C4-dicarboxylate transporter/malic acid transport protein.
Os01g0226666	-	-	-	4.83196	2.98481	5.18544	-	-	-	5.26582	2.95925	4.54551	Hypothetical protein.
Os01g0227350	-	-2.15559	-	-	-	-	-	-	-	-2.38629	-	-	Hypothetical protein.
Os01g0227400	-	-	-	-	-	-	-	-	-	-2.36951	-	-	Similar to Cytochrome P450 71A1 (EC 1.14.-.-) (CYPLXXIA1) (ARP-2).
Os01g0227700	-2.76326	-	-	-	-	-2.00287	-3.40815	-2.24805	-	-	-	-	Cytochrome P450 family protein.
Os01g0227800	-2.36014	-	-	-2.41297	-	-3.46073	-	-	-	-4.72738	-	-2.80755	Similar to cDNA, clone: J075083L18, full insert sequence.
Os01g0228400	-	-	-	-3.2306	-2.15866	-	-	-	-	-3.05032	-	-2.36492	Pentatricopeptide repeat domain containing protein.
Os01g0228901	-	-	-	-	-	2.66066	-	-	-	4.43989	-	-	Hypothetical gene.
Os01g0229400	-	-	-	-	-	-	-	-	-	2.89828	-	-	Similar to Rac-like GTP-binding protein 1.
Os01g0229600	-	-	-	-	-	-	-	-	-	-2.68782	-	-	Conserved hypothetical protein.
Os01g0230800	-	-	-	2.88668	2.72028	2.60401	-	-	-	-	-	-	Conserved hypothetical protein.
Os01g0231900	-	-	-	-	-	-2.72784	-	-	-	-	-	-	K Homology, type 1, subgroup domain containing protein.
Os01g0232000	-	-	-	-	-	-	-	-	-	-2.35791	-2.6794	-2.66994	Major intrinsic protein family protein.
Os01g0232100	-	-	-	2.54426	2.93642	3.52417	-	-	-	3.96927	3.9256	4.25406	Similar to Tonoplast membrane integral protein ZmTIP4-3.
Os01g0232200	-	-	-	7.3289	-	8.08698	-	-	-	-	-	-	WD40 repeat domain containing protein.
Os01g0233000	-	-	-	-	-	-	-	-	-	-	-	2.18357	DREPP plasma membrane polypeptide family protein.
Os01g0233500	-	-	-	3.87456	-	3.48911	-	-	-	3.17192	-	-	Cyclin.
Os01g0233900	2.45245	-	-	-	-	-	-	-	-	-	-	-	Similar to cDNA clone:J013003E06, full insert sequence.
Os01g0235100	-	-	-	-2.3586	-	-2.4412	-	-	-	-3.44009	-	-	Similar to predicted protein.
Os01g0235900	-	-	-	-	-	-2.05189	-	-	-	-2.46824	-	-	Thioredoxin fold domain containing protein.
Os01g0236300	-	-	-	-	-	-	-	-	-	2.81263	-	2.7488	Similar to Auxin response factor 18.
Os01g0236400	-	-	-	3.41001	-	3.4439	-	-	-	3.66987	-	2.55796	Similar to protein ABIL1.
Os01g0237000	-	-	-2.21546	-	-	-	-	-	-2.23557	-	-	-	Uncharacterised protein family UPF0497, trans-membrane plant subgroup domain containing protein.
Os01g0237100	-	-	-	-	-	-2.00889	-	-	-	-2.78603	-	-	Phosphoglycerate mutase domain containing protein.
Os01g0237500	-6.04775	-6.627	-	-	-	-	-	-	-	-	-	-	NmrA-like family protein.
Os01g0237750	-4.87167	-	-	-	-	-	-	-	-	-	-	-	Hypothetical conserved gene.
Os01g0238500	-	-	-	-5.1464	-	-5.47961	-	-	-	-5.34084	-	-5.06254	Similar to Branched-chain-amino-acid aminotransferase-like protein 3, chloroplast precursor.
Os01g0239000	-2.23595	-2.63813	-	-	-	-	-	-	-	-	-	-	Hypothetical conserved gene.
Os01g0241000	-	-	-	-	-	-	-2.19946	-	-	-	-	-	Conserved hypothetical protein.
Os01g0241400	-3.60864	-	-	-	-	-	-2.78448	-	-	-	-	-	CC-type glutaredoxin, Regulation of pre-harvest sprouting
Os01g0243100	-	-	-2.63425	-	-	-	-	-	-	-	-	-	Similar to Kinesin.
Os01g0243700	-	-	-	-	-	-	-	-	-	2.13756	-	-	Similar to Beta-1,3-glucanase-like protein.
Os01g0246400	-	-2.89905	-	-	-	-	-	-	-	-	-	-	Similar to Low molecular mass early light-inducible protein HV90, chloroplast precursor (ELIP).
Os01g0246500	-	-	-	-	-	-2.76666	-	-	-	-	-	-	Similar to Minus dominance protein.
Os01g0248000	-	-	-	-	-	-	-3.32705	-	-	-	-	-	Stigma-specific protein Stig1 family protein.
Os01g0248300	-2.33235	-	-2.13686	-	-	-	-	-	-2.02393	-	-	-	Similar to Pathogen-related protein.
Os01g0248500	-	-	-2.87216	-3.11105	-	-2.98824	-	-	-2.21457	-4.86709	-	-	Similar to Pathogen-related protein.
Os01g0248701	-	-	-	-	-	-2.36536	-	-	-	-2.19695	-	-2.87164	Terpenoid synthase domain containing protein.
Os01g0249050	-	-	-	-	-	-	-3.76173	-	-	-	-	-	Hypothetical protein.
Os01g0249100	-	-	-3.44522	-	-	-	-5.26611	-	-	-	-	-	Similar to Expansin-A9.
Os01g0249200	-2.50139	-	-2.41166	-	-	-	-2.8828	-	-	-	2.90306	-	Similar to Nectarin 1 precursor (EC 1.15.1.1) (Superoxide dismutase [Mn]).
Os01g0249700	-	-	-	-	-	-	-	-	2.20861	-	-	-	Heavy metal-associated domain, HMA domain containing protein.
Os01g0249900	-	-3.68346	-	2.23922	-	2.06118	-	-	-	-	-	-	Protein of unknown function DUF573 family protein.
Os01g0251400	-	-	-	-	-	-	-	-	-	11.4754	-	-	Conserved hypothetical protein.
Os01g0252600	-	-	-	-2.21906	-	-2.64914	-	-	-	-3.16314	-	-	Similar to predicted protein.
Os01g0253400	-	-	-	-	-	2.43318	-	-	-	-	-	-	Protein of unknown function DUF1218 family protein.
Os01g0253500	-	-	-	-	2.19957	-	-	-	-	-	-	-	Conserved hypothetical protein.
Os01g0253900	-	-	-	-2.07831	-	-2.27037	-	-	-	-	-	-	Similar to triacylglycerol lipase.
Os01g0254300	-	-	-	4.58761	-	5.50542	-	-	-	5.14252	-	2.74894	Pectinesterase (EC 3.1.1.11) (Fragment).
Os01g0254850	-2.07755	-	-	-	2.39727	-	-	-	-	-	-	-3.38945	Hypothetical conserved gene.
Os01g0256300	-	-	-	-	-	-	-	-	-	-2.4751	-	-2.11252	Conserved hypothetical protein.
Os01g0257100	-	-	-	-	-	-	-	-	-	2.58808	2.52209	-	Rapid ALkalinization Factor family protein.
Os01g0257300	-	-	-	-	-	-	-	-	-	-	-	4.69233	Similar to FPF1.
Os01g0257400	-	-	-	2.07394	-	-	-	-	-	-	-	-	Zinc finger, CCCH-type domain containing protein.
Os01g0258000	-	-	-	-	-	2.63082	-	-	-	-	-	-	Conserved hypothetical protein.
Os01g0259200	-	-	-	-2.01112	-	-	-	-	-	-2.14571	-	-	Similar to serine/threonine protein kinase PBS1.
Os01g0259933	-	-	-2.47825	-	-	-	-	-	-2.38417	-	-	-	Non-protein coding transcript.
Os01g0259966	-2.67449	-	-	-3.0523	-	-2.88856	-2.8487	-	-	-	-	-2.88066	Non-protein coding transcript.
Os01g0262500	-	-	-	2.0711	-	2.38153	-	-	-	-	-	-	TRAM/LAG1/CLN8 homology domain domain containing protein.
Os01g0263300	-	-	-	-	-	4.03734	-	-	-	3.30641	-	2.60915	Similar to Peroxidase 72 precursor (EC 1.11.1.7) (Atperox P72) (PRXR8) (ATP6a).
Os01g0264400	-	-	-	3.2311	-	3.80432	-	-	-	5.3037	2.41385	4.81133	Conserved hypothetical protein.
Os01g0265000	-	-	-	2.21023	-	2.41064	-	-	-	-	-	-	Geranylgeranyl reductase, &alpha;-tocopherol synthesis
Os01g0265100	-	-	-	-	-	2.36569	-	-	-	2.52306	-	2.12948	Similar to ADP-ribosylation factor.
Os01g0266100	-	-	-	2.42183	-	2.49193	-	-	-	-	-	-	Similar to RING finger family protein.
Os01g0266400	-	-	-	4.63208	2.85153	3.14246	-	-	-	5.37364	2.88703	3.96097	Conserved hypothetical protein.
Os01g0266800	-	-	-3.07118	-3.14078	-	-4.8702	-2.45498	-	-2.47233	-4.66647	-	-3.99507	Cystinosin/ERS1p repeat containing protein.
Os01g0267050	-	-	-4.80861	-4.3189	-	-3.69181	-	-	-	-	-	-	Non-protein coding transcript.
Os01g0267300	-	-	-	-	-	-	-	-	-	-3.6891	-	-3.2457	Hypothetical conserved gene.
Os01g0267800	-	-	-	3.66052	-	4.59088	-	-	-	-	-	-	Serine/threonine protein kinase domain containing protein.
Os01g0268100	-	-	-	-	-	-2.25492	-	-	-	-	-	-	Similar to Major facilitator superfamily antiporter.
Os01g0268900	-	-	-	2.71664	-	-	-	-	-	-	-	-	Conserved hypothetical protein.
Os01g0270300	-	-	-	2.35759	-	2.6201	-	-	-	2.89384	-	-	Similar to Cationic peroxidase isozyme 40K precursor.
Os01g0273100	-	-	-	-	-	-	-	-	-	4.71046	-	-	Similar to Ubiquitin conjugating protein-like (Ubiquitin-conjugating enzyme) (Ubiquitinating enzyme).
Os01g0273800	-	-	-	-	-	-	-	-	-	-	2.39493	2.68109	FAD-dependent pyridine nucleotide-disulphide oxidoreductase domain containing protein.
Os01g0274100	-	-	-	-	-	-2.10907	-	-	-	-3.56748	-	-	Similar to disulfide oxidoreductase/ monooxygenase/ oxidoreductase.
Os01g0274800	-2.24876	-	-	-	-	-	-	-	-	-	-	-	R2R3-type MYB transcription factor, Sugar partitioning into anther
Os01g0275950	2.53086	-	-	-	-	-	-	-	-	-	-	-	Hypothetical conserved gene.
Os01g0276000	-	-	-	-	-	-	-	-	-	2.06696	-	-	Similar to 60S ribosomal protein L30.
Os01g0276200	-	-	-	-	-	-	-	-	-	2.48143	-	-	Similar to Mitochondrial import receptor subunit TOM40.
Os01g0276600	-	-	-	2.01627	-	-	-	-	-	2.18867	2.17455	-	Zinc finger, RING/FYVE/PHD-type domain containing protein.
Os01g0276900	-4.87359	-2.83462	-	-	-2.15726	-	-	-	-	-	-	-	Conserved hypothetical protein.
Os01g0278000	-	-	-	2.30211	2.6056	2.51298	-	-	-	-	-	-	VQ domain containing protein.
Os01g0278950	-	-	-	-	-	2.13405	-	-	-	-	-	-	Similar to predicted protein.
Os01g0279100	-	-	-	-2.71913	-	-3.04615	-	-	-	-2.35646	-	-	Subunit of magnesium-protoporphyrin IX monomethyl ester cyclase (EC:1.14.13.81), Core component of FLU-YGL8-LCAA-POR complex, Chlorophyll biosynthesis, Chloroplast development
Os01g0279400	-	-	-	-	-	-	-	-	-	-3.083	-	-	Major facilitator superfamily antiporter.
Os01g0279700	-	-	-	-	-	-2.29435	-	-	-	-2.49671	-	-	Major facilitator superfamily protein.
Os01g0280500	-	-	-	-	-	-	-4.36484	-	-2.23547	-	-	-	Similar to Eukaryotic translation initiation factor 6 (eIF-6) (B4 integrin interactor) (CAB) (p27(BBP)) (B(2)GCN homolog).
Os01g0281050	-2.04656	-	-	-	-2.25867	-	-	-	-	-2.18904	-	-	Hypothetical protein.
Os01g0281100	-2.3046	-2.69012	-	-	-	-	-	-	-	-	-	-	Conserved hypothetical protein.
Os01g0281600	-	-	-	-	-	-	-	-	-	2.83574	2.28125	4.092	Cupredoxin domain containing protein.
Os01g0282800	-	-	-	2.56588	-	3.32975	-	-	-	3.79816	-	2.48184	Similar to Tubulin beta-5 chain (Beta-5 tubulin).
Os01g0283000	-	-	-	-	-	4.90653	-	-	-	-	-	-	Conserved hypothetical protein.
Os01g0283500	-	-	2.05981	-	-	-	-	-	-	-	-	-	Similar to predicted protein.
Os01g0283700	-	-	-	-	-5.03661	-	-	-	-	3.31136	3.01214	3.5933	Similar to Cinnamoyl-CoA reductase (EC 1.2.1.44).
Os01g0284500	-	-	-	-	-	-	-	-	-	-	-	4.44924	Similar to Nectarin 1 precursor (EC 1.15.1.1) (Superoxide dismutase [Mn]).
Os01g0285300	-	2.21781	-	3.87433	-	4.25592	-	-	-	3.2292	-	5.16944	Myb transcription factor domain containing protein.
Os01g0286200	-	-	2.4417	-	-	-	-	-	-	-	-	-	Hypothetical protein.
Os01g0287600	-2.23455	-	-	-	-	-	-	-	-	-	-	-	Similar to Chitinase 10.
Os01g0287700	-	-	-	-	2.54981	-	-	-	-	-	-	-	Hypothetical conserved gene.
Os01g0289600	-	-	-	-	-	-	-	-	-	-2.35955	-	-	Similar to WRKY transcription factor 28.
Os01g0289732	4.74557	-	4.22458	-	2.65089	-	-	-	-	-	-	-3.22431	Similar to WRKY transcription factor 6-like (WRKY transcription factor 9).
Os01g0289900	-	-	-	-3.06227	-	-4.6011	-	-	-	-	-	-	Transferase domain containing protein.
Os01g0289950	-2.38241	-	-	-	-	-	-	-	-	-	-	-	Conserved hypothetical protein.
Os01g0290600	-	-	-	2.63791	2.1583	2.4157	-	-	-	2.54213	3.43192	2.52821	Similar to isopenicillin N epimerase.
Os01g0291500	-	-	-	-	-	-	-	-	-	-	2.67737	-	Transferase family protein.
Os01g0291733	-	-	-	-	2.6947	-	-	-	-	-	-	-	Hypothetical protein.
Os01g0292200	-	-	-	-2.55664	-	-2.52772	-	-	-	-2.57663	-	-	Serine/threonine protein kinase domain containing protein.
Os01g0293501	-	2.74377	-	-	-	-	-	-	-	-	-	-	Hypothetical protein.
Os01g0294700	-	-	-	-	-	-	-	-	-	2.10713	3.09672	2.87467	Haem peroxidase, plant/fungal/bacterial family protein.
Os01g0296166	-4.12165	-	-	-	-	-	-	-	-	-	-	-	Hypothetical protein.
Os01g0296200	-3.54529	-2.01472	-	-	-	-2.61539	-	-	-3.18095	-	-2.83102	-3.29032	Similar to polygalacturonase.
Os01g0296450	-	-	-	3.54093	-	4.30411	-	-	-	5.79453	-	5.06308	Hypothetical protein.
Os01g0296700	-	-	-	-	-2.02072	2.51174	-	-	-	2.61565	-	3.08287	Glycoside hydrolase, family 3, N-terminal domain containing protein.
Os01g0297200	-	-	-	-2.83302	-	-2.35272	-	-	-	-3.47474	-	-3.31602	ATPase, AAA-type, core domain containing protein.
Os01g0297700	-4.15968	-	-2.60771	-	-	-	-2.11353	-	-	-	-	-	Protein of unknown function DUF6, transmembrane domain containing protein.
Os01g0298400	-	-	-	-	2.22665	-	-	-	-	-	-	-	Myb transcription factor domain containing protein.
Os01g0300900	-	-	-	3.98035	-	4.01487	-	-	-	6.5445	3.97818	5.6622	Galactose oxidase/kelch, beta-propeller domain containing protein.
Os01g0301000	-	-	-	2.07809	-	-	-	-	-	-	-	-	Pentatricopeptide repeat domain containing protein.
Os01g0301900	-	-	-	-2.70759	-	-2.16617	-	-	-	-	-	-	Protein of unknown function DUF247, plant domain containing protein.
Os01g0302000	-	-	-	-2.69877	-	-2.99383	-	-	-	-3.53723	-	-	Hypothetical conserved gene.
Os01g0302500	-2.20082	-2.20325	-	-	-	-	-	-	-	-	-	-	Knotted1-type homeobox protein OSH6.
Os01g0303000	-	-	-	-	-	-2.32532	-	-	-	-3.0852	-	-	Similar to CP12 (Fragment).
Os01g0303800	-	-	-	2.01534	2.52684	-	-	-	-	-	-	-	UspA domain containing protein.
Os01g0304400	-	-	-	-	2.72641	-	-	-	-	-	-	-	Conserved hypothetical protein.
Os01g0305200	-	-2.12692	-	-	-	-	-	-	-	-	-	-	Lg106-like family protein.
Os01g0305300	-	-	-3.56167	-	-	-	-	-	-	-	-	-	Non-protein coding transcript.
Os01g0306400	-	-	-	3.5407	-	-	-	-	-	-	-	-	Hypothetical conserved gene.
Os01g0307500	-	-2.1674	-	-	-	-	3.07112	-	2.3202	-	2.55082	2.51964	Na<sup>+</sup> transporter, A member of HKT (high-affinity K<sup>+</sup> transporter)-type transporters, Regulation of K<sup>+</sup>/Na<sup>+</sup> homeostasis, Salt tolerance
Os01g0307562	-	-	-	3.03771	-	3.18898	-	-	-	2.51927	-	-	Similar to JD1.
Os01g0307686	-	-	-	-	-	-	-	-	-	-3.28366	-	-	Similar to embryonic abundant protein-like.
Os01g0308600	-	-	-	4.30014	-	5.27317	-	-	-	4.79574	-	4.18901	Conserved hypothetical protein.
Os01g0309451	-	-	-	-	-	-	-	-	-	-	-	-2.04545	Hypothetical gene.
Os01g0309800	-	-	-	-	-	-	-	-	-	-3.03819	-	-	Similar to Hydrogenase expression/formation protein hypB.
Os01g0310550	-3.0271	-	-	-	-	-	-	-	-	-3.2319	-	-4.25716	Non-protein coding transcript.
Os01g0311600	-	-	-	-	2.84277	2.16475	-	-	-	-	2.93722	-	Sulfotransferase family protein.
Os01g0311800	-3.10249	-2.59951	-2.59785	-	-	-	-	-	-	-	-	-	Similar to Pectin methylesterase 8 (Fragment).
Os01g0312500	-	-	-	2.77669	-	3.49917	-	-	-	3.62788	-	3.34414	Similar to Pectinesterase.
Os01g0313300	-	-	-	2.64837	2.6315	2.24745	-	-	-	2.1014	-	-	Similar to EREBP-3 protein (Fragment).
Os01g0314800	-	-	-	-	-	-3.3261	-	-	-	-2.32607	-	-2.10051	Late embryogenesis abundant protein 3 family protein.
Os01g0315600	-	-	-	4.95874	-	5.43834	-	-	-	5.12901	-	4.41092	Similar to Monoglyceride lipase.
Os01g0315700	-	-	-	4.55107	-	5.56559	-	-	-	5.2702	-	3.90666	Similar to Monoglyceride lipase.
Os01g0316600	-	-	-	-2.75182	-2.3378	-4.32296	-	-	-	-	-2.14834	-2.25623	Similar to pre-mRNA-splicing factor SF2.
Os01g0318202	-	-	-	2.93505	2.04439	-	-	-	-	-	-	-	Hypothetical gene.
Os01g0318400	-	-	-	10.1689	9.10048	8.74749	-	-	-	-	-	-	Conserved hypothetical protein.
Os01g0319000	-	-	-	2.5339	-	2.01985	-	-	-	-	-	2.16899	Similar to Pectin acetylesterase (Fragment).
Os01g0321900	-	-	-	-	-	-	-	-	-2.24842	-	-	-	Hypothetical conserved gene.
Os01g0323000	-	-	-	-	-	-	-	-	-	3.90976	-	3.50748	Similar to Ser Thr specific protein kinase-like protein.
Os01g0323100	-	-	-	3.5407	-	3.19971	-	-	-	4.43989	-	-	Similar to Pto kinase interactor 1.
Os01g0323300	-	-	-	-	-	-	2.27905	-	-	-2.17643	-	-	RNA-binding, CRM domain domain containing protein.
Os01g0323775	-	-	-2.03892	-	-	5.02409	2.93331	2.89459	3.13459	-	-	-	Hypothetical protein.
Os01g0326000	-	-	-	-	-	2.71081	-	-3.18893	-	3.27616	3.32677	2.02482	Similar to Peroxidase (Fragment).
Os01g0326300	-	-	-	-4.75805	-	-2.64074	-	-	-	-	-	-	Haem peroxidase, plant/fungal/bacterial family protein.
Os01g0327000	-	-	-	3.96982	-	3.39826	-	-	-	4.43989	-	-	Similar to Class III peroxidase 14.
Os01g0327100	-2.85481	-2.67987	-	-	-	-	-	-	-	-	2.02208	-	Haem peroxidase family protein.
Os01g0327250	-	-	-	-	2.14116	-	-	-	-	-	2.82916	-	Hypothetical protein.
Os01g0327400	-	-	-	-	-	-	-2.74724	-	-	-	-	-	Similar to Peroxidase (Fragment).
Os01g0327500	-	-	-	-	-	-	-	-	-	4.71046	-	-	Conserved hypothetical protein.
Os01g0328300	-	-	-	-2.25463	-	-	-	-	-	-2.91511	-	-	Similar to cDNA clone:J033084P10, full insert sequence.
Os01g0329075	-	-	-	3.7549	-	2.61953	-	-	-	2.57431	-	5.27425	Hypothetical protein.
Os01g0329300	-	-	-	-	-	-	-	-	-	3.39848	-	-	Pectin lyase fold domain containing protein.
Os01g0329900	-	-	-	-	-	-	-	-	-	5.67907	4.98723	5.47391	Similar to Lipase homolog (Fragment).
Os01g0330200	-	-3.03774	-	-	-	-	-	-	-	-	-	-	Peptidase C1A, papain family protein.
Os01g0331100	-	-	-	-	-	-	-	-	-	-	2.52028	-	Similar to Alpha-L-fucosidase 2.
Os01g0332100	-	-	-	-	-	-	-	-	-	-4.18419	-	-2.51117	Similar to Neutral invertase-like protein (Fragment).
Os01g0332150	-	-	-	-	-2.41384	-3.23156	-	-	-	-	-	-	Hypothetical protein.
Os01g0332200	-	-	-	-	-	-	-	-	-2.06983	-	-	-	GA 2-oxidase2, GA metabolism
Os01g0332800	-	-	-	-2.73795	-2.52953	-2.76684	-	-	-	-3.81199	-2.40725	-	Similar to Serine carboxypeptidase II-like protein.
Os01g0337500	-2.44829	-	-	-	-	-	-3.35574	-	-3.60772	-	-	-	Similar to H+-pyrophosphatase (Fragment).
Os01g0337700	-	-	-	-	-	-	2.20601	-	-	-	-	-	Conserved hypothetical protein.
Os01g0339500	-	-	-	-	-	-	-	-	2.03488	-	-	-	Similar to No apical meristem protein.
Os01g0342500	-	-	-	-	-2.24696	-2.15571	-	-	-	-	-	-	Hypothetical conserved gene.
Os01g0342900	-	-	-	-	-	-	-4.2606	-	-	-	-	-	Similar to Adenosine monophosphate binding protein 1 AMPBP1.
Os01g0346250	-	-	-	-2.06966	-	-2.14275	-	-	-	-	-	-	Conserved hypothetical protein.
Os01g0347600	-4.19562	-	-2.80805	-	-	-	-3.74993	-	-3.13168	-	-	-	Ervatamin B (EC 3.4.22.-) (ERV-B).
Os01g0348900	-	-	-3.15533	-	-	-	-	-	-2.64955	4.32502	-	4.81481	Jacalin-related mannose-binding lectin, Salinity tolerance, Resistance to M. oryzae
Os01g0349600	-	-	-	-	-	-	-	-	-	-2.39998	-	-	Hypothetical protein.
Os01g0350100	-	-	-3.97473	-	-	-	-	-	-	-	-	-	Hypothetical protein.
Os01g0350300	-	-	-	-	-	-	-	-	-	-2.26037	-	-	Disease resistance protein domain containing protein.
Os01g0351200	-	-	-	3.38987	-	3.16184	-	-	-	2.65933	-	-	Similar to Poly.
Os01g0351800	-	-	-	2.14706	-	-	-	-	-	-	-	-	2OG-Fe(II) oxygenase domain containing protein.
Os01g0352100	-	-	-	-2.95821	-	-3.24519	-	-	-	-2.03813	-	-	2OG-Fe(II) oxygenase domain containing protein.
Os01g0355800	-	-	-	-	-	-2.28384	-	-	-	-	-	-	Similar to Esterase PIR7A.
Os01g0357100	-	-	-	-3.67706	-	-4.2642	-	-	-	-3.5216	-	-2.77711	Ferredoxin-nitrite reductase, Nitrate reduction (assimilation), Determination of regeneration ability
Os01g0357150	-	-	-	-4.14106	-	-4.34537	-	-	-	-4.62134	-	-3.32079	Hypothetical protein.
Os01g0357900	-	-	-	-	-	2.01317	-	-	-	2.8292	-	2.52328	Similar to RALF.
Os01g0358100	-	-	-	3.53292	-	3.89403	-	-	-	5.87979	-	5.42625	Rapid ALkalinization Factor family protein.
Os01g0361500	-	-	-	-	-	-	-	-	-	-2.69609	-	-	Phospholipid/glycerol acyltransferase domain containing protein.
Os01g0362100	-	-	-	-	-	-	-	-	-	-2.22901	-	-	Esterase/lipase/thioesterase domain containing protein.
Os01g0364400	-	-	-	-	-	-	-	-	-	-2.69955	-4.13956	-	Protein kinase, catalytic domain domain containing protein.
Os01g0367400	-	-	-	-2.07885	-	-	-	-	-	-	-	-	Conserved hypothetical protein.
Os01g0368700	-	-	-	-2.07885	-	-	-	-	-	-	-	-	Protein of unknown function DUF679 domain containing protein.
Os01g0368900	-5.66776	-5.3447	-4.16663	-6.19655	-	-6.75707	-	-	-	-	-	-5.11464	Similar to Glutaredoxin-C1.
Os01g0369700	-	-	-	-	-	-2.72036	-	-	-	-2.29602	-	-	Similar to Glutathione S-transferase GST 8 (EC 2.5.1.18).
Os01g0369900	-	-	-	-	-	-	-	-	-	-2.72996	-	-	Similar to 12-oxo-phytodienoic acid reductase6.
Os01g0369950	-	-	-	-	-	-	-	-	-	-2.34688	-	-	Hypothetical gene.
Os01g0370400	-	-	-	-	-	-	-	-	-	3.01316	-	-	Hypothetical protein.
Os01g0371200	-2.14284	-	-	-	-	-	-	-	-	-	-	-	Similar to Glutathione-S-transferase 19E50.
Os01g0371300	-	-	-	-	-	-2.81376	-	-	-	-	-	-	Hypothetical protein.
Os01g0371500	-	-	-	-	-	-	-2.27386	-	-2.59546	-	-	-	Similar to Glutathione-S-transferase 19E50.
Os01g0372400	-	-	-	-	-2.73238	-	-	-	-	-	-	-4.53988	Glutathione S-transferase, C-terminal-like domain containing protein.
Os01g0372500	-	-	-	-	-	-	-	-	-	2.42499	-	2.49815	Similar to Leucoanthocyanidin dioxygenase (EC 1.14.11.19) (LDOX) (Leucocyanidin oxygenase) (Leucoanthocyanidin hydroxylase).
Os01g0372700	-	-	-	-	-2.11191	-	-	-	-	-	-	-	Similar to Asparaginyl-tRNA synthetase, cytoplasmic 1 (EC 6.1.1.22) (Asparagine-- tRNA ligase 1) (AsnRS 1).
Os01g0372866	-	-	-	-	-	-	-	-	-	-	-2.75785	-	Hypothetical gene.
Os01g0373700	-	-	-2.51265	-	-	-	-	-	-	-	-	-	Conserved hypothetical protein.
Os01g0376700	-	-	-	-2.52558	-	-4.40541	-	-	-	-4.2658	-	-3.60223	Similar to Sucrose-phosphatase (EC 3.1.3.24).
Os01g0378100	-	-	-	-	-	-	-	-	-	2.7793	-	-	Plant peroxidase domain containing protein.
Os01g0382000	-	-	-	-6.63809	-3.34559	-6.40295	-	-	-	-7.76235	-	-7.14327	Similar to Pathogenesis-related protein PRB1-2 precursor.
Os01g0382400	-	-	-	-	-	-	-	-	-	2.12797	2.95854	-	Similar to Pathogenesis-related protein PRB1-2 precursor.
Os01g0388000	-	-	-	-	-	2.59094	-	-	-	-	-	2.05458	Similar to Cytochrome P450 monooxygenase CYP72A5 (Fragment).
Os01g0388200	-	-	-	2.90246	-	3.34334	-	-	-	2.03087	-	-	Conserved hypothetical protein.
Os01g0390900	-	-	-	-3.03186	-	-2.30571	-	-	-	-2.12837	-	-	Similar to Dual-specificity protein phosphatase-like protein.
Os01g0495701	-	-	-	-2.60995	-	-	-	-	-	-	-	-	Hypothetical conserved gene.
Os01g0498200	-	-	-	-3.60086	-	-2.71497	-	-	-	-	-	-	Conserved hypothetical protein.
Os01g0500100	-	-	-	3.371	2.56206	3.03476	-	-	-	-	-	-	Conserved hypothetical protein.
Os01g0500400	-	-	-	-2.80818	-	-	-	-	-	-	-	-	Conserved hypothetical protein.
Os01g0501800	-2.82936	-	-	-2.61361	-	-2.77831	-4.05526	-	-	-2.79149	-	-	Similar to Photosystem II oxygen-evolving complex protein 1 (Fragment).
Os01g0502700	-	-	-	3.17289	-	3.86127	-	-	-	5.07671	-	-	Similar to Histone H2A.
Os01g0504100	-	-	-	-2.16597	-	-	-	-	-	-	-	-	Protein of unknown function DUF250 domain containing protein.
Os01g0504500	-	-	-	-	-	-2.42455	-	-	-	-2.37797	-	-2.71628	Similar to Transparent testa 12 protein.
Os01g0505600	-	-	-	-	-	-	-	-	-2.37439	-	-	-	EF-Hand type domain containing protein.
Os01g0508050	-	-	-	-	-	-	-5.70516	-	-	-	-	-	Non-protein coding transcript.
Os01g0508100	-	-	-	-	-	-	-2.28938	-2.00252	-2.49236	-	-	-	Ferritin/ribonucleotide reductase-like family protein.
Os01g0508500	-3.00801	-	-	-	-	-	-2.39655	-2.04605	-	-	-	-	Conserved hypothetical protein.
Os01g0509400	-	-	-	-	-	-	-	-	-	3.85276	2.46805	3.98055	Conserved hypothetical protein.
Os01g0509900	-	-	-	4.22438	-	4.37224	-	-	-	-	-	-	F-box domain, Skp2-like domain containing protein.
Os01g0510200	-2.8683	-	-2.76001	-	-	-	-3.73731	-	-2.14306	-	-	-	Conserved hypothetical protein.
Os01g0511600	-	-	-	-3.13731	-	-2.80546	-	-	-	-2.98947	-	-	Similar to lrgB-like family protein.
Os01g0511800	-	-	-	-	-	2.34746	-	-	-	4.64538	-	-	Conserved hypothetical protein.
Os01g0513900	-	-	-	-	-	5.82605	-	-	-	5.34317	-	-	Similar to Kinesin heavy chain (Fragment).
Os01g0514600	-	-	-	4.95498	3.37483	5.68047	-	-	-	3.96848	2.55059	2.11328	Similar to Fimbrin 1 (AtFIM1).
Os01g0514700	-	-	-	3.96213	2.13428	4.13742	-	-	-	2.83477	-	-	Serine/threonine protein kinase-related domain containing protein.
Os01g0514850	-	-	-	-	-	-	-2.41771	-	-	-	-	-	Hypothetical protein.
Os01g0516625	-	-	-	-	-	-	-	-	-	2.4409	-	-	Hypothetical protein.
Os01g0516700	-	-	-	2.30999	-	2.00964	-	-	-	-	-	-	Similar to glycosyltransferase family 28 C-terminal domain containing protein.
Os01g0517900	-	-	-	-	-	-	-	-2.36749	-	-	-	-	Similar to Luminal binding protein.
Os01g0521400	2.31077	-	-	-	-	-	-	-	-	-	-	-	Similar to lipase family protein.
Os01g0521550	-	-	-	-	-	-	-3.19162	-	-	-	-	-	Hypothetical protein.
Os01g0523000	-	-	-	-	-	-	-	-	-	2.34592	-	-	Hypothetical gene.
Os01g0523401	-3.52191	-3.39855	-2.40943	-	-	-	4.60916	-	2.86825	-	-	-	Similar to ribosomal protein S18.
Os01g0524400	-	-	-	-4.43342	-	-4.44576	-	-	-	-	-	-	Conserved hypothetical protein.
Os01g0525700	3.22758	-	-	3.89174	2.36976	5.12256	2.85782	-	3.28298	5.20908	-	5.57255	Similar to DVL4/RTFL17 (ROTUNDIFOLIA LIKE 17).
Os01g0525701	4.44076	-	-	-	-	-	2.82815	-	-	-	-	-	Similar to DVL4/RTFL17 (ROTUNDIFOLIA LIKE 17).
Os01g0525800	2.10513	-	-	-	-	2.73842	-	-	-	2.4409	-	-	Similar to DVL5.
Os01g0528000	-	-	-	4.61588	-	4.3079	-	-	-	-	-	-	Transcription factor IIIC, subunit 5 domain containing protein.
Os01g0529800	-5.12924	-4.80652	-	2.11332	-	3.11658	-	-	-	5.71838	-	4.74469	Similar to Very-long-chain fatty acid condensing enzyme CUT1.
Os01g0530400	2.37417	-	-	-	-	-	-	-	-	-	-	-	Thioredoxin fold domain containing protein.
Os01g0530650	-	-	-	-	2.2644	-	-	-	-	-	-	-	Non-protein coding transcript.
Os01g0533000	-	-	-	-	-	-	-	-	-	3.6633	-	-	Similar to predicted protein.
Os01g0533100	-	-	-	-	-	-	-	-	-	2.89828	-	-	Similar to ATGSL07 (glucan synthase-like 7); 1,3-beta-glucan synthase/ transferase, transferring glycosyl groups.
Os01g0533900	-	-	-	-	-	-	-	-	-	4.32502	-	-	Similar to Multidrug resistance protein 1 homolog.
Os01g0534700	-	-	-	-	-	-	-	-	-	-	-2.3437	-2.60905	ABC transporter, transmembrane domain domain containing protein.
Os01g0536000	-	-	-	-2.80818	-2.28229	-	-	-	-	-	-	-	Similar to CBL-interacting serine/threonine-protein kinase 24 (EC 2.7.1.37) (SNF1-related kinase 3.11) (SALT OVERLY SENSITIVE 2 protein).
Os01g0536400	-	-	-	-	-	-	-	-	-	-	-	-2.95749	Isopenicillin N synthase family protein.
Os01g0536433	-	-	-	-	-	-2.25918	-	-	-	-	-	-	Hypothetical protein.
Os01g0537250	-	-	-	-	-2.84994	-	-	-	-	-	-	-	Protein of unknown function DUF3778 domain containing protein.
Os01g0539400	-	-3.38487	-	2.32111	-3.67575	2.31153	-	-	-	-	-	-	Hypothetical protein.
Os01g0540800	-	-7.3792	-	3.19296	-5.97701	2.61572	-	-	-	-	-	-	Conserved hypothetical protein.
Os01g0541800	-	-	-2.39506	-2.70016	-	-	-2.30725	-	-	-	-	-	MtN3 and saliva related transmembrane protein family protein.
Os01g0543000	-	-	-	2.56571	-	2.53548	-	-	-	3.41949	-	-	Hypothetical gene.
Os01g0543100	-	-	-	4.50084	-	4.63804	-2.91065	-	-2.90845	-	-	-	Similar to Peroxidase 72 precursor (EC 1.11.1.7) (Atperox P72) (PRXR8) (ATP6a).
Os01g0543800	-	-	-	-	-2.8301	-5.85089	-	-	-	-3.19344	-	-	Hypothetical protein.
Os01g0544450	-	-	-	3.89102	-	4.68119	-	-	-	-	-	-	Similar to DNA replication licensing factor mcm4.
Os01g0545100	-	-	-	2.43021	-	2.99156	-	-	-	5.17351	3.68285	4.79327	Conserved hypothetical protein.
Os01g0546500	-	-	-	-	-	2.02229	-	-	-	-	-	-	Pentatricopeptide repeat domain containing protein.
Os01g0547000	-	-	-	-	-	-	-	-	-	2.5226	-	-	Similar to LRR19.
Os01g0547133	-	-	-	4.38532	-	4.84762	-	-	-	6.65742	-	4.27068	Similar to carboxyl-terminal proteinase.
Os01g0547600	3.83474	-2.25688	4.24164	2.42383	-	-	4.74689	-	5.70884	3.22382	-	3.61046	High-affinity nitrate transporter, Nitrate transport, Auxin signaling
Os01g0548750	-2.48761	-	-	-	2.15119	-	-	-	-	-	-	-	Gnk2-homologous domain domain containing protein.
Os01g0550600	-	-	-	-	-	2.14862	-	-	-	2.38664	-	-	Conserved hypothetical protein.
Os01g0550800	-	-	-2.16497	-	-	-	-	-	-	-	-	-	Protein of unknown function DUF239, plant domain containing protein.
Os01g0551000	-	-2.05099	-	-	-	-	2.23814	-	2.33842	-	-	-	Conserved hypothetical protein.
Os01g0551100	-3.32746	-2.44568	-	-	-	-	-	-	-	-	-	-	Ribonuclease III domain containing protein.
Os01g0551400	-	-	-	-	-	-	-	-	-	3.31136	-	-	Hypothetical conserved gene.
Os01g0551800	2.06417	-	-	-	-	-	-	-	-	-	-	-	Similar to protein ABIL1.
Os01g0555100	-	-	-	-5.02661	-	-	-	-	-	-	-	-	Similar to TATA-binding protein associated factor 2N (RNA-binding protein 56) (TAFII68) (TAF(II)68).
Os01g0556650	-4.50126	-	-3.31388	-	-	-2.52666	-3.34333	-	-4.16156	-2.56785	-	-	Hypothetical protein.
Os01g0556700	-	-	-	-2.38157	-	-3.11339	-	-	-	-	-	-2.39282	Hypothetical conserved gene.
Os01g0557100	-3.95995	-4.40586	-	-	-4.50888	-	-4.51602	-	-4.01042	-2.39793	-	-	Alpha/beta hydrolase family protein.
Os01g0557200	-	-	-	-	2.85313	-	-	-	-	-	-	-	Conserved hypothetical protein.
Os01g0557500	-	-	-	-2.114	-	-2.69278	-	-	-	-2.16444	-	-2.22633	Cation/proton exchanger 1a.
Os01g0558100	-	-	-	-	-	-2.36765	-	-	-2.26619	-2.95303	-	-2.48143	Similar to Glutathione S-transferase TSI-1 (EC 2.5.1.18) (Glutathione S- transferase 1).
Os01g0558800	-	-	-	-	-	-	-	-	-	-2.35614	-	-	Similar to oxidoreductase/ transition metal ion binding protein.
Os01g0558900	-	-	-2.54543	-	-	-	-	-	-	-	-	-	Conserved hypothetical protein.
Os01g0559825	-	-	-	3.75928	3.31198	4.44073	-	-	-	2.60055	-	-	Hypothetical protein.
Os01g0559900	-	-	-	-	-	-	-	-	-	-	-	2.07246	Non-protein coding transcript.
Os01g0561600	-5.62097	-3.18934	-	-	-	-	-4.1079	-	-	-	-	-	Cytochrome P450 family protein.
Os01g0562600	-	-	-	-	-	-2.36929	-	-	-	-	-	-	Protein of unknown function DUF247, plant domain containing protein.
Os01g0566800	-	-	-	-	-	-	-	-	-	-	2.17315	-	Hypothetical conserved gene.
Os01g0568800	-5.47812	-2.60797	-3.49998	-	-	-	-	-	-	-	-	-	Protein kinase, catalytic domain domain containing protein.
Os01g0570700	-	-	-	-2.38195	-	-	-	-	-	-	-	-	Carbamoyl-phosphate synthetase, large subunit, ATP-binding domain containing protein.
Os01g0571166	-	-	-	-	-	-2.07994	-	-	-	-	-2.09653	-	Similar to gibberellin responsive1.
Os01g0572700	-	-	-	2.4633	-	2.49129	-	-	-	-	-	-	Conserved hypothetical protein.
Os01g0574451	-3.53859	-	-	-	-	-	-	-	-	-	-	-	Hypothetical protein.
Os01g0574600	-	-	-	-2.43541	-	-	-	-	-	-	-	-	Similar to Gamma hydroxybutyrate dehydrogenase (EC 1.1.1.61).
Os01g0577600	-	-	-	4.3232	-	4.97853	-	-	-	4.19908	-	2.18726	Similar to predicted protein.
Os01g0579600	-	-	-	-	-	-	-	-	-	2.35379	-	-	Similar to Calcineurin B-like protein 9.
Os01g0580200	-	-	-	2.75134	-	2.91557	-	-	-	6.14094	2.83325	5.92353	Similar to Beta-galactosidase precursor (EC 3.2.1.23) (Lactase).
Os01g0580500	-	-2.0024	2.35629	2.87724	2.22863	3.58428	-	-	2.1904	-	-	-	ACC oxidase, Ethylene biosynthesis
Os01g0581300	-	-	-	-	-	-	-	-	-	-2.23465	-	-	Similar to Lycopene epsilon-cyclase (Fragment).
Os01g0581400	-2.82069	-	-	-	-	-	-	-	-	-	-	-	Serine/threonine protein kinase-related domain containing protein.
Os01g0583200	-	-	-2.23008	-	-	-	-	-	-	-	-	-	Zinc finger, C2H2, LYAR-type domain containing protein.
Os01g0584200	-	-	-	-	-	-	-2.00523	-	-	3.09622	3.55339	2.46778	Similar to Myosin XI-K headless derivative (Fragment).
Os01g0584900	-2.4226	-2.34017	-	-2.27492	-	-3.69872	-2.41054	-	-	-4.97361	-	-3.89712	WRKY transcription factor 28-like (WRKY5) (WRKY transcription factor 77).
Os01g0585200	-2.2532	-	-	-	-	-	-	-2.36431	-	-	-	-4.72065	Similar to cDNA clone:J023088C01, full insert sequence.
Os01g0585300	-	-	-	-	-	-	-	-	-	-2.64944	-	-	Protein of unknown function DUF1118 family protein.
Os01g0587150	-	-	-	-	-	-	-	2.54885	-	-	-	-	Hypothetical protein.
Os01g0588100	-2.77899	-	-	-	-	-	-2.70677	-	-	-	-	-	Similar to Hypersensitive-induced response protein.
Os01g0588900	-	-	-	-	-	-3.69426	-	-	-	-2.78361	-	-	Cytokinin-activating enzyme, Bioactive cytokinin synthesis
Os01g0589700	-	-	-	-	-	2.28878	-	-	-	2.75429	-	-	Conserved hypothetical protein.
Os01g0589800	-	-	-	-2.27031	-	-2.40855	-	-	-	-	-	-	Similar to OHP2.
Os01g0589900	-	-	-	-	-	-	-	2.14106	-	-	-	-	Pentatricopeptide repeat domain containing protein.
Os01g0590700	-	-	-	-	-	-	-	-	-	3.94223	-	-	Peptidase M41 domain containing protein.
Os01g0591000	-	-	-	-	-	-	-	-	-	-2.37222	-	-	Aldehyde/histidinol dehydrogenase domain containing protein.
Os01g0591300	-	-	-	-	-2.64995	-2.4121	-	-	-	-3.22706	-	-	Similar to Cytosolic aldehyde dehydrogenase RF2D.
Os01g0593200	-	-	-	-	-	-	-	-	-	3.31136	-	3.46587	Protein of unknown function DUF581 family protein.
Os01g0594300	-	-	-	2.5594	-	3.77933	-2.20928	-	-	5.04925	-	-	Similar to leucine-rich repeat family protein / extensin family protein.
Os01g0594800	-	-	2.84719	-	-	-	-	-	2.19675	-	2.26325	-	Similar to D-amino acid oxidase.
Os01g0595600	-	-2.45744	-3.01824	-	-	-3.12072	-	-	-	-4.73681	-2.57982	-2.49729	Alpha/beta hydrolase fold-1 domain containing protein.
Os01g0597600	-	-	-	-2.13283	-	-	-	-	-	-	-	-	Amino acid transporter, transmembrane domain containing protein.
Os01g0597800	-2.24684	-	-	-	-	-	-2.22784	-	-	-	-	-	UDP-glucuronosyl/UDP-glucosyltransferase family protein.
Os01g0600900	-	-	-	-2.04924	-	-2.46384	-3.24684	-	-	-	-	-	Chlorophyll a-b binding protein 2, chloroplast precursor (LHCII type I CAB-2) (LHCP).
Os01g0601200	-	-	-	-	-	3.19971	-	-	-	-	-	-	Similar to Protein kinase family protein.
Os01g0602400	-	-	-	-	-2.82307	-	-	-	-	-	-	-2.87647	Similar to Cytochrome P450 monooxygenase CYP72A5 (Fragment).
Os01g0602433	-	-	-	-	-	-	-	-	-	-2.15629	-	-	Hypothetical protein.
Os01g0602466	-	-	-	-	-	-3.19902	-	-	-	-3.16664	-2.85742	-3.27179	Hypothetical protein.
Os01g0602500	-	-2.43384	-	-	-	-	-	-	-	-2.35377	-	-	Cytochrome P450 family protein.
Os01g0602600	-	-	-	-2.78415	-	-3.91847	-	-	-	-	-	-	Similar to OSIGBa0148I18.6 protein.
Os01g0603200	-	-	-	-	-	-	-	-	-	-2.78621	-	-	Conserved hypothetical protein.
Os01g0604000	-	-	-	2.74927	2.51961	2.77493	-	-	-	-	-	-	Hypothetical protein.
Os01g0604100	-	-	-	3.41001	-	-	-	-	-	-	-	-	Conserved hypothetical protein.
Os01g0605500	-	-	-	6.48154	-	6.9418	-	-	-	10.4038	-	-	Kinesin, motor region domain containing protein.
Os01g0605700	-2.42213	-	-	-	-	-2.36929	-4.4724	-	-	-	-	-	MtN3 and saliva related transmembrane protein family protein.
Os01g0606000	-	-	-3.25653	-	-	-	-4.27523	-	-	-	-	-	MtN3 and saliva related transmembrane protein family protein.
Os01g0606900	2.35697	-	2.88084	-	-	-	2.87987	-	3.00069	-	-	-	Heat shock protein DnaJ, N-terminal domain containing protein.
Os01g0607000	-	-	-	4.55951	-	5.85808	-	-	-	-	-	-	Glutelin family protein.
Os01g0607900	-	-	-	4.9012	-	5.4401	-	-	-	5.09064	-	3.67381	Serine/threonine protein kinase-related domain containing protein.
Os01g0608000	-	-	-	-2.22932	-	-	-	-	-	-3.68051	-	-2.38714	Hypothetical conserved gene.
Os01g0609000	-	-	-	-	-	-	-2.91893	-	-2.61818	-	-	-	Similar to Pleiotropic drug resistance protein 3.
Os01g0609200	-	-2.56512	-	-	-	-	-	-	-	-	-	-	Similar to Pleiotropic drug resistance protein 3.
Os01g0609300	-	-	-	-	-	-3.0063	-	-	-	-3.7076	-	-2.68322	Similar to Pleiotropic drug resistance protein 3.
Os01g0609501	-	-	-	-	-	-	-	-	-	-2.10864	-	-2.59519	Hypothetical protein.
Os01g0609900	-	-	-	-	-	-2.16118	-	-	-	-2.51279	-	-2.3551	Similar to Pleiotropic drug resistance protein 4.
Os01g0610050	-	-	-	-2.92116	-2.44609	-5.0341	-	-	-	-	-	-	Non-protein coding transcript.
Os01g0612500	-	-	-	-5.21557	-	-3.09848	-	-	-	-	-	-	Phospholipase/carboxylesterase domain containing protein.
Os01g0613100	-	-	-	5.27982	3.80289	4.57045	-	-	-	-	-	-	Similar to predicted protein.
Os01g0613500	-	-	6.63258	-	-	-	4.00556	-	3.7778	-	-	-	Peptidase C1A, papain family protein.
Os01g0613800	-	-	-	-2.40659	-2.04353	-	-	-	-	-	-	-	Peptidase C1A, papain family protein.
Os01g0615050	-	-	-	-6.78582	-3.21136	-7.82208	-	-	-	-9.27316	-	-7.65593	Proteinase inhibitor I13, potato inhibitor I family protein.
Os01g0615100	-	-	-	-	-2.44609	-	-	-	-	-5.9784	-2.27361	-7.51017	Chymotrypsin protease inhibitor, Salt and osmotic stress tolerance
Os01g0615500	-	-	-	5.32284	-	5.79055	-	-	-	4.94336	-	2.54921	ABC transporter-like domain containing protein.
Os01g0616333	-	-	-	3.63847	-	4.05801	-	-	-	-	-	-	Similar to Electron transporter.
Os01g0616366	-	-	-	3.85693	-	4.21918	-	-	-	5.84138	-	2.77534	Hypothetical protein.
Os01g0616500	-	-	-	-	-	2.00376	-	-	-	-	-	-	Similar to 50S ribosomal protein L22.
Os01g0616600	-	-	-	3.63798	-	3.33735	-	-	-	3.08542	-	-	Pentatricopeptide repeat domain containing protein.
Os01g0617600	-	-	-	4.61588	-	4.56232	-	-	-	-	-	-	Plant organelle RNA recognition domain domain containing protein.
Os01g0618100	-	-	-	-	-	-	-	-	-	-2.0185	-	-	Similar to IN2-2 protein.
Os01g0618700	-	-	-	2.99094	-	3.29615	-	-	-	2.54489	-	3.04909	Lipase, class 3 family protein.
Os01g0618800	-	-	-	-2.34129	-	-2.31941	-	-	-	-2.2213	-	-	Similar to ATP-dependent zinc metalloprotease FTSH 9, chloroplastic/mitochondrial.
Os01g0618900	-	-	-	-	-	-	-	-	-	2.77895	2.14946	2.11715	Similar to Polygalacturonase.
Os01g0620800	-	-	-	-	-	-	-2.02449	-	-2.38862	-	-	-	UDP-glucuronosyl/UDP-glucosyltransferase family protein.
Os01g0620900	-	-	-	-	3.47056	2.34979	-	-	-	-	-	-	Conserved hypothetical protein.
Os01g0621200	-2.39874	-	-	-	-	-	-	-	-	4.90737	-	4.37154	Similar to proline transporter.
Os01g0621300	-	-	-	-	-2.06558	-	-	-	-	-	-	-	Hypothetical conserved gene.
Os01g0621400	-	-	-	-	-	-	-	-	-	2.508	-	-	Hypothetical protein.
Os01g0621500	-	-	-	-	-	-	-	-	-	3.31721	-	-	Conserved hypothetical protein.
Os01g0621900	-	-	-	-2.20395	-	-2.23688	-	-	-	-	-	-	Similar to OSIGBa0097P08.1 protein.
Os01g0622400	-	-	2.21363	-3.21713	-	-	-	-	-	-	-	-	Hypothetical conserved gene.
Os01g0622800	-	-	-	-	4.71904	-	-	-	-	-	-	-	Hypothetical protein.
Os01g0623000	-	-	-	5.19912	-	5.07947	-	-	-	-	-	-	Hypothetical conserved gene.
Os01g0624700	2.54758	-	2.11628	-	-	-	2.86794	-	-	-	-	-	Similar to WRKY transcription factor 12.
Os01g0625200	-	-	-	-	-	-	-	-	-	4.26271	-	3.64128	Similar to kinesin motor family protein.
Os01g0625300	-	-	-	-	2.22639	-	-	-	-	-	-	-	Similar to Heat shock transcription factor 31 (Fragment).
Os01g0626400	-	-2.06762	-	-	-	-	-	-	-	-	-	-	WRKY transcription factor, Control of flowering time and plant height
Os01g0627500	-	-	-	-	-	-2.41693	-	-	-	-3.88707	-	-	Cytochrome P450 family protein.
Os01g0627550	-	-	-	-	-	-	3.51719	5.35659	-	-	-	-	Hypothetical protein.
Os01g0627800	-6.52373	-	-4.06831	-3.51227	-	-4.80743	-	-	-3.81446	-4.89596	-	-4.8365	Similar to Cytochrome P450 monooxygenase CYP72A5 (Fragment).
Os01g0627916	-	-	-	-2.6255	-2.58233	-3.51828	-2.74334	-	-	-5.12546	-	-2.74964	Hypothetical protein.
Os01g0627967	-5.18773	-	-3.15797	-	-	-	-7.16933	-	-3.97986	-	-	-	Hypothetical protein.
Os01g0628900	-	-	-	-	-	-	-	-	-	-3.27722	-	-	Cytochrome P450 family protein.
Os01g0630300	-	-	-	4.32193	-	5.38606	-	-	-	4.0963	-	2.57949	Helix-loop-helix DNA-binding domain containing protein.
Os01g0631200	5.01363	-	3.47309	-2.28572	-	-2.68355	3.30778	-	2.37698	-	-	-	Similar to siroheme uroporphyrinogen methyltransferase1.
Os01g0631400	-	-	-	2.82244	-	3.91238	-	-	-	5.93807	-	4.59197	Six-hairpin glycosidase domain containing protein.
Os01g0631700	-	-	-	-	-	2.70369	-	-	-	4.8924	-	3.9194	Similar to Ser Thr specific protein kinase-like protein.
Os01g0631900	-	-	-	-	-	-	-	-	-	-	-	4.37154	Similar to aspartic proteinase oryzasin-1.
Os01g0632000	-	-	-	3.7169	-	3.57275	-	-	-	-	-	-	Conserved hypothetical protein.
Os01g0633400	2.00359	-	-	-	-	-	-	-	-	-	-	-	Cystathionine beta-synthase, core domain containing protein.
Os01g0633500	-	-	-	-	-	-	-	-	2.12651	-	-	-	Dihydroflavonol-4-reductase (DFR), Proanthocyanidin synthesis
Os01g0634500	-	-	-	-	-	-	-2.82872	-	-	-	-	-	Similar to Laccase-2.
Os01g0635200	-3.03005	-3.95756	-	-	-3.3616	-	-	-	-	-2.42252	-	-	Homeodomain-like containing protein.
Os01g0635550	-	-	-	-	-	-2.04729	-	-	-	-2.67001	-	-	ZF-HD homeobox protein Cys/His-rich dimerisation region domain containing protein.
Os01g0636100	-3.472	-	-	-	-	-	-	-	-	-	-	-	Non-protein coding transcript.
Os01g0636400	-	-	-	3.68552	2.18395	4.30627	-	-	-	2.92149	-	-	Alpha/beta hydrolase family protein.
Os01g0636500	-	-	-2.12714	-	-	-	-	-	-	2.26107	-	-	Similar to Polygalacturonase PG2.
Os01g0636600	-	-	-	-2.49287	-	-	-	-	-	-	-	-	Hypothetical conserved gene.
Os01g0636700	-	-	-	-	-	-2.01566	-	-	-	-	-	-	DEAD-like helicase, N-terminal domain containing protein.
Os01g0638000	-	-	-2.26311	-	-	-	-	-	-2.61866	-	-	-	UDP-glucuronosyl/UDP-glucosyltransferase family protein.
Os01g0638600	-	-	-	-	-	-	-	-	-	-	-2.31712	-	UDP-glucose-dependent glycosyltransferase
Os01g0639900	-	-	-	-2.53642	-2.39709	-2.45225	-	-	-	-3.77774	-2.18819	-2.43722	beta-carbonic anhydrase (EC:4.2.1.1), Carbon assimilation, CO<sub>2</sub>-mediated stomatal pore response
Os01g0641750	-	-	-2.85798	-	-	-	-	-	-	-	-	-	Hypothetical protein.
Os01g0642200	-2.8622	-4.46888	-	-	-	-2.04818	-	-	-	-2.33181	-	-	Conserved hypothetical protein.
Os01g0643300	-3.99528	-2.82405	2.0512	-	-	2.57772	-	-	-	3.274	-	2.1581	Auxin efflux carrier protein, Auxin transport, Drought tolerance
Os01g0643450	-2.44176	-2.48756	-	-	-	-	-	-	-	-	-	-	Hypothetical protein.
Os01g0644200	-	-	-3.03534	-	-	-	-	-	-4.28931	-	-	-	Similar to Little protein 1.
Os01g0644400	-	-	-	-	-	2.13921	-	-	-	-	-	2.3794	Hypothetical gene.
Os01g0644500	-	-4.34784	-	2.49568	-	2.47467	-	-6.07987	-	3.39848	-	-	Hypothetical conserved gene.
Os01g0644600	-	-	-	2.86128	-	3.71796	-	-	-	5.24651	-	4.06755	Glutelin family protein.
Os01g0645000	-	-	-	3.07228	-	3.85331	-	-	-	4.43665	2.93535	2.21789	Similar to TIS11 protein (dTIS11).
Os01g0646000	2.75652	-	-	-	-	-	2.48068	-	-	-	-	-	Pentatricopeptide repeat domain containing protein.
Os01g0646300	-	-	-	3.14656	-	3.23659	-	-	-	3.71157	2.78114	3.20945	Similar to RGA2 protein.
Os01g0646400	-	-	-	-	-	-	-	-	-	2.01417	-	-	Non-protein coding transcript.
Os01g0647200	-	-	-	-2.67193	-	-2.15952	-	-	-	-	-2.27095	-	Hypothetical conserved gene.
Os01g0647700	-	-	-	-	-	-	-	-	-	3.06453	-	-	Epoxide hydrolase family protein.
Os01g0647850	-	-	-	4.18495	-	4.11445	-	-	-	-	-	-	Hypothetical conserved gene.
Os01g0649900	-	-	-	-	-	-	-	-	-	-	2.40569	2.05131	Lipase, GDSL domain containing protein.
Os01g0651350	-	-	-	-	-	-	-	-	-	-	-	2.84377	Hypothetical protein.
Os01g0651800	-	-	-3.28772	-	-	-	-3.90048	-	-	-	-	-	Lipase, class 3 family protein.
Os01g0651866	-	-	-	3.09408	2.19684	3.39456	-2.58427	-	-	5.68377	4.56427	4.57385	Hypothetical gene.
Os01g0651932	-	-	-	5.15689	-	5.76275	-	-	-	6.73646	-	5.40878	Hypothetical conserved gene.
Os01g0652100	-	-	-	4.62337	2.563	5.16311	-	-	-	4.71306	-	4.50496	Protein of unknown function DUF231, plant domain containing protein.
Os01g0652200	-	-	-	-	-	-	-	-	-	3.12221	-	3.38174	Hypothetical protein.
Os01g0652300	-	-	-	-	-	-	-	-	-	3.55691	-	-	Similar to Phospholipase A1-II 7.
Os01g0652375	-	-	-	-	-	-	-	-	-	3.30422	2.32416	2.72573	Hypothetical protein.
Os01g0652450	-	-	-	-	-	-	-	-	-	2.59539	-	-	Hypothetical gene.
Os01g0652800	-	-	-	2.67596	-	2.74568	-	-	-	3.95287	-	2.51467	Protein of unknown function DUF231, plant domain containing protein.
Os01g0653300	-	-2.80786	-2.75336	-	-	-	-	-2.05934	-4.66385	-	-	-	VQ domain containing protein.
Os01g0653601	-	-	-	-	2.10165	2.14765	-	-	-	-	-	-	Hypothetical gene.
Os01g0654100	-	-	-2.55049	-	-	-	-	-	-	-	-	-	Similar to CTP synthase (EC 6.3.4.2) (UTP--ammonia ligase) (CTP synthetase).
Os01g0654400	-	-	-	-2.98801	-	-3.21101	-	2.86504	-	-2.01332	-	-2.32485	Similar to Salt tolerant correlative protein.
Os01g0656250	-	-	-	-	2.03813	-	-	-	-	-	-	-	Hypothetical gene.
Os01g0656300	-	-	-	-	-	-	-	-	-	-	5.10573	4.87236	Conserved hypothetical protein.
Os01g0658700	-	-	-	2.73489	-	3.78722	-	-	-	4.24864	-	2.71834	Glycoside hydrolase-type carbohydrate-binding, subgroup domain containing protein.
Os01g0660200	-	-	-	-5.96128	-2.71863	-4.32281	-2.87005	-	-2.56931	-8.95323	-2.39301	-5.97002	Acidic class III chitinase OsChib3a precursor (Chitinase) (EC 3.2.1.14).
Os01g0660300	-	-	-	-	-	-	-	-	-	2.98936	-	2.4438	Similar to Pyruvate kinase.
Os01g0660900	-	-	-	-	-	-	-	-	-	-2.61985	-	-	Similar to phosphoglycerate mutase family protein.
Os01g0661000	-	-	-	2.49151	-	2.25937	-	-	-	-	-	-	Uncharacterised protein family UPF0497, trans-membrane plant domain containing protein.
Os01g0661200	-	-	-	2.34276	2.02749	2.86953	-	-	-	3.00266	-	-	Hypothetical protein.
Os01g0661650	3.1486	-	2.85849	2.96664	-	2.82108	-	-	-	-	-	-	Hypothetical conserved gene.
Os01g0661700	2.67931	-	-	-	-	-	-	-	-	-	-	-	Hypothetical gene.
Os01g0662800	-	-	2.71675	-	-	-	-	-	-	-	-	-	Zinc finger, NHR/GATA-type domain containing protein.
Os01g0663300	-	-	-	2.66516	-	3.08086	-	-	-	3.42546	-	2.34949	Similar to (1-4)-beta-mannan endohydrolase-like protein.
Os01g0664200	-	-	-	-	-	-	-	-	-	-	-	3.40263	Similar to Ser Thr specific protein kinase-like protein.
Os01g0664500	-	-	-	-2.12366	-	-2.0773	-	-	-	-	-	-	Lg106-like family protein.
Os01g0666101	-	-	-2.11299	-	-	-2.4468	-	-	-	-	-	-	Similar to predicted protein.
Os01g0666600	-	-	-	-2.14274	-	-3.58942	-	-	-	-2.99635	-	-	Conserved hypothetical protein.
Os01g0668000	-	-	-	-	-	-2.00324	-	-	-	-	-	-	CS domain containing protein.
Os01g0668100	-	-	-	5.72536	2.4184	6.61006	-2.4206	-	-	4.33492	-	2.99169	Similar to Arabinogalactan-like protein.
Os01g0670800	-	-	-	2.10762	-	-	-	-	-	-	-	-	Similar to Auxin response factor 2.
Os01g0672100	-	-	-	-	-	-	-	-	-	4.00349	3.16758	3.64772	No apical meristem (NAM) protein domain containing protein.
Os01g0673800	-	-	-	-	-	-2.02533	-	-	-	-	-	-	Similar to ATP synthase protein I -related.
Os01g0674400	-	-	-	-	-	-	-	-	-	-3.2692	-	-	Hypothetical conserved gene.
Os01g0677900	-	-	-	-	-	-	-	-	-	-2.52731	-	-	Protein of unknown function DUF2921 domain containing protein.
Os01g0678100	-	-	-	-	-	-2.47227	-	-	-	-3.34682	-	-	Protein of unknown function DUF2921 domain containing protein.
Os01g0678900	-	-	-	-3.1652	-	-3.33849	-	-	-	-	-	-	Non-protein coding transcript.
Os01g0679300	-2.20547	-	-	-	-	2.5354	-	-	-	-	-	-	Non-protein coding transcript.
Os01g0679500	-	-	-	6.21187	-	7.15692	-2.37284	-	-	3.61942	-	-	Peptidase aspartic, catalytic domain containing protein.
Os01g0679550	-	-	-	4.9907	-	6.147	-2.58987	-	-	4.63108	-	-	Similar to Aspartic proteinase nepenthesin-2.
Os01g0680200	-	-	-	-2.39715	-	-	-	-	-	-	-	-	Protein of unknown function DUF250 domain containing protein.
Os01g0681332	-	-	-	3.28486	-	3.49833	-	-	-	-	-	-	Hypothetical gene.
Os01g0681400	-	-	-	-2.2405	-	-	-	-	-	-	-	-	ATG6/Beclin-1 protein, Abiotic stresses (heat,cold and drought) and hormone (abscisic acid) response
Os01g0681700	2.78413	-	2.76867	-	-	-	3.89879	-	2.82239	-	-	-	Hypothetical conserved gene.
Os01g0681800	4.52585	-	-	-	-	-	4.60834	-	-	-	-	-	Conserved hypothetical protein.
Os01g0682500	-	-	-	-2.11171	-	-2.21632	-	-	-	-2.72729	-	-	Similar to Protein Kinase C630.09c.
Os01g0682700	-	-2.71633	-2.45148	-	-	-	-	-	-	-	-	-	Conserved hypothetical protein.
Os01g0685300	-	-	-	-	-	2.74886	-	-	-	-	-	-	Conserved hypothetical protein.
Os01g0686300	-	2.21078	2.35747	-	-	-	-	-	-	-	-	-	UDP-glucuronosyl/UDP-glucosyltransferase family protein.
Os01g0686400	2.06628	-	-	-	-	-	-	-	-	-	-	-	Similar to AR401.
Os01g0687400	-2.51767	-	-	-3.49495	-	-4.74228	-2.32258	-	-	-3.72766	-	-3.58811	Similar to Chitinase (EC 3.2.1.14).
Os01g0687800	-	-	-	2.36533	-	2.36678	-	-	-	3.30641	2.35754	2.54921	FAD linked oxidase, N-terminal domain containing protein.
Os01g0687850	-	-	-	-	-	3.90196	-	-	-	-	-	-	Conserved hypothetical protein.
Os01g0688300	-	-	-	-	-	-	-	-	-	-	-	-2.07427	Similar to Isopentenyl transferase IPT8.
Os01g0688900	-	-	-	2.05826	-	-	-	-	-	-	2.70217	2.2603	Similar to HSP70B (heat shock protein 70B); ATP binding.
Os01g0689975	-2.36856	-	-	-	-	-	-	-	-	-	-	-	Hypothetical protein.
Os01g0691300	-	3.20985	-	-	-	-	-	-	-	-	-	-	Plant lipid transfer protein and hydrophobic protein, helical domain containing protein.
Os01g0692300	-	-	-	-	-	-	2.14336	-	-	-2.39426	-	-	Protein of unknown function DUF827, plant domain containing protein.
Os01g0693300	-	-	-2.70822	-	-	-	-	-	-	-	-	-	Similar to Lipid phosphate phosphatase 2 (EC 3.1.3.-) (AtLPP2) (Phosphatidic acid phosphatase 2) (AtPAP2) (Prenyl diphosphate phosphatase).
Os01g0695300	-	-	-	-3.48033	-2.47913	-2.90262	-	-	-	-3.21963	-	-	Similar to Farnesyl pyrophosphate synthetase (FPP synthetase) (FPS) (Farnesyl diphosphate synthetase) [Includes: Dimethylallyltranstransferase (EC 2.5.1.1); Geranyltranstransferase (EC 2.5.1.10)].
Os01g0695625	-	-	-	-	-	-	-	-	-	-2.34085	-	-	Hypothetical protein.
Os01g0695700	-	-	-	-	-	-2.34974	-	-	-	-2.23854	-	-	Similar to MDR-like ABC transporter.
Os01g0695800	-4.22568	-2.27089	-	-	-	-2.08738	-	-	-	-	-2.80462	-3.2067	Similar to MDR-like ABC transporter.
Os01g0696800	-	-	-	-	-	-	-	-	-	-2.9058	-	-2.22181	Peptidase A1 domain containing protein.
Os01g0697100	-	-	-	2.27038	-	-	-	-	-	2.38647	-	2.06095	UDP-glucuronosyl/UDP-glucosyltransferase family protein.
Os01g0698900	-	-	-	-	-	-	3.44703	-	3.38727	-	-	-	Similar to nascent polypeptide-associated complex alpha subunit-like protein.
Os01g0699400	-	-	-	-	-	-2.55804	-	-	-	-	-	-2.10379	Serine/threonine protein kinase domain containing protein.
Os01g0699900	-	-	-	-	-	-	-	-	-	2.39914	-	-	Similar to Plasma membrane associated protein-like.
Os01g0700100	-	-	-	-2.29	-2.23638	-2.34515	-	-	-	-	-	-	MtN3 and saliva related transmembrane protein family protein.
Os01g0700300	-	-	-	-	-	-	-2.21899	-	-	-	-	-	Similar to JMT.
Os01g0701500	-	-	-2.36508	-	-	-	-	-	-	-	-	-	Cytochrome P450 family member, Homolog of Arabidopsis MORE AXILLARY GROWTH 1 (MAX1), Functionally incomplete P450 protein as a result of a premature stop codon
Os01g0701700	-	-	-	-	-	-	-	-	-	-	-	2.26411	SAM dependent carboxyl methyltransferase family protein.
Os01g0701900	-	-	-	-	-2.59531	-2.54954	-	-	-	-	-	-	Similar to Phosphatidylinositol transfer-like protein III.
Os01g0702000	-	-	2.02043	-	-	-	3.4861	-	2.68034	-	-	-	Protein of unknown function DUF151 domain containing protein.
Os01g0702300	-	2.87252	-3.85464	-	-	-	-6.16279	-	-5.3069	-	-	-	Peptidase S8/S53, subtilisin/kexin/sedolisin domain containing protein.
Os01g0702700	-	-	-	3.07553	-	3.81598	-	-	-	2.57265	-	-	Similar to Transcription factor MYB86 (Myb-related protein 86) (AtMYB86) (Myb homolog 4) (AtMyb4).
Os01g0703300	-	-	-	2.77552	-	3.33069	-	-	-	5.49059	4.89702	5.59067	Zinc finger, RING/FYVE/PHD-type domain containing protein.
Os01g0703400	-	-	-	-2.24935	-	-2.52733	-	-	-	-2.78412	-	-	Similar to Farnesyl pyrophosphate synthetase (FPP synthetase) (FPS) (Farnesyl diphosphate synthetase) [Includes: Dimethylallyltranstransferase (EC 2.5.1.1); Geranyltranstransferase (EC 2.5.1.10)].
Os01g0704100	6.81263	-	6.37805	-	-	-	5.32763	-	4.03427	-	-	-	Nitrate transporter, Nitrate transport
Os01g0704250	-	-	-2.0979	-	-	-	-2.04371	-	-2.04775	-	-	-	Non-protein coding transcript.
Os01g0704300	-	-	-	-	-	-	-	-	-	-2.44139	-	-	Conserved hypothetical protein.
Os01g0705100	-	-2.55355	-2.54543	-	-	-	-	-	-	-	-	-	Similar to Germin-like protein.
Os01g0705200	-	-	-	2.84497	-	-	-	-	-	-2.64919	-	-2.20465	Late embryogenesis abundant protein repeat containing protein.
Os01g0706800	-	-	-	-	2.15119	-	-	-	-	-	-	-	Similar to agglutinin.
Os01g0706850	-	-	-	2.24246	-	2.18892	-	-	-	-	-	-	Non-protein coding transcript.
Os01g0706900	-	-	-	-	-	-2.42763	-	-	-	-	-	-	Similar to Auxin amidohydrolase.
Os01g0707500	-	-	2.04874	-	-	-	-	-	-	-	-	-	Similar to Transcription factor LAX PANICLE.
Os01g0708700	-	-	-	2.2577	-	-	-2.32931	-	-	5.3211	-	-	IQ calmodulin-binding region domain containing protein.
Os01g0710100	-	-	-	-	-	-	-2.43532	-	-	-	-	-	Hypothetical conserved gene.
Os01g0711400	-	-	-	-2.49375	-	-2.61646	-	-	-	-3.90401	-2.60331	-2.04233	Similar to Victorin binding protein.
Os01g0712600	-	-	-	-	-	-	-	-	-	-	-2.45726	-	Similar to methyltransferase.
Os01g0712800	-	-	-2.14903	-	-	-	-	-	-	-	-	-	Hypothetical conserved gene.
Os01g0713200	-	-	-	-	-	-	-	-	-	-	-	-2.06246	Similar to Beta-glucanase.
Os01g0714800	-	-3.71792	-	-	-	-	-	-	-	-	3.06934	-	WRKY transcription factor 26.
Os01g0714900	-	-	-	-	-	-	-	-	-	2.3326	-	-	Similar to RAB7A.
Os01g0715700	-	-	-	-	-	4.56232	-	-	-	-	-	-	Pentatricopeptide repeat domain containing protein.
Os01g0716200	-	-	-	2.50738	-	3.1178	-	-	-	6.69835	3.59466	5.84233	IQ calmodulin-binding region domain containing protein.
Os01g0716400	-	-	-	-2.70194	-	-2.63856	-	-	-	-2.45408	-2.00569	-	Violaxanthin de-epoxidase family protein.
Os01g0716500	-	-	-	-	-	-2.69109	-	-	-	-4.39023	-	-3.38702	Methyltransferase type 12 domain containing protein.
Os01g0716800	-	-	-	-	-	-2.22034	-	-	-	-	-	-	Endonuclease/exonuclease/phosphatase domain containing protein.
Os01g0717400	-3.00443	-2.44616	-	-	-	-	-	-	-	-	-	2.20989	EGF-like, alliinase domain containing protein.
Os01g0717601	-	-	-	-	-	-	-	-	-	2.78096	-	2.76589	Zinc finger AN1 domain-containing stress-associated protein 13.
Os01g0717650	-	-	-	-	-	3.17486	-	-	-	-	-	-	Conserved hypothetical protein.
Os01g0719000	-	-	-	-	-	2.25293	-	-	-	3.11956	-	-	Protein of unknown function DUF581 family protein.
Os01g0719100	-	-	-	-2.733	-	-2.68839	-	-	-	-	-	-	Similar to RING finger and CHY zinc finger domain-containing protein 1.
Os01g0719125	-	-	-	-3.34745	-	-	-	-	-	-	-	-	Hypothetical protein.
Os01g0719350	-4.75315	-	-	-	2.21984	-	-	-	-	2.61308	-	-	Hypothetical protein.
Os01g0719600	-	-	-	-	-	-	-	-	-	3.43915	-	3.03643	Heavy metal transport/detoxification protein domain containing protein.
Os01g0719800	-	-	-	-3.98298	-2.23322	-2.18637	-	-	-	-2.14821	-	-	Hypothetical protein.
Os01g0720400	-3.22941	-	-2.48745	-	-	-2.57754	-2.41616	-	-2.62694	-3.03138	-	-	HAD-superfamily subfamily IB hydrolase, hypothetical 1 protein.
Os01g0720500	-2.9144	-	-	-3.28833	-	-3.43291	-3.38936	-	-	-	3.81558	-	Similar to Type I chlorophyll a/b-binding protein b (Fragment).
Os01g0720600	-	-	-	-	-	-	-	-	-	-	-	-2.2252	Similar to Starch synthase IV.
Os01g0723000	-4.43939	-	-	-	-	-	-	-	-	-	-	-	Similar to Elongation factor EF-2 (Fragment).
Os01g0723500	-2.48958	-	-	-	-	2.00598	-	-	-	-	-	-	Transcriptional factor B3 family protein.
Os01g0724500	2.50017	-	-	-	-	-	-	-	-	-	-	-	Similar to ABC transporter (PDR5-like) isolog (PDR1 ABC transporter).
Os01g0726400	-	-	-	-	-	-	-	-	-	4.43989	-	-	MADS box transcription factor, Regulation of floral organ identity
Os01g0726801	-	-	-	-2.56809	-	-2.98127	-	-	-	-	-	-	Non-protein coding transcript.
Os01g0727100	-	-	-	2.02859	-	2.58984	-	-	-	2.12839	-	2.50108	Glycosyl transferase, family 8 protein.
Os01g0727700	-	-	-2.93468	-	-	-	-	-	-	-	-	-	Hypothetical conserved gene.
Os01g0727800	-	-	-	-	-	-	-	-	-	-	2.50555	2.47156	Peptidase S8, subtilisin-related domain containing protein.
Os01g0727820	-	-	-	-	-	-	-2.71187	-	-	-	-	-	Hypothetical protein.
Os01g0727840	-	-	-	-	-	-	-	-	-	-	-	2.32151	Similar to subtilase family protein.
Os01g0728100	-	-	-	5.19082	-	6.13852	-	-	-	7.92268	-	7.36153	Lipase, GDSL domain containing protein.
Os01g0728250	-	-	-	-	-	2.53538	-	-	-	2.99092	-	-	Conserved hypothetical protein.
Os01g0728300	-	-	-	-	-	-	-	-	-	-2.04927	-	-	Similar to Cytochrome P450 monooxygenase CYP72A5 (Fragment).
Os01g0728700	-	-	-	-	-	-	-	2.20183	-	-	-	-	Protein of unknown function DUF1264 family protein.
Os01g0729400	-	-	-	2.71208	-	3.83381	-	-	-	3.20913	-	-	Similar to Too many mouths protein.
Os01g0729500	-	-	-	2.41727	-	2.12855	-	-	-	-	-	-	Conserved hypothetical protein.
Os01g0729600	-	-3.65535	-	-	-	-	-	-	-	-	-	-	Pyridoxal phosphate-dependent transferase, major region, subdomain 1 domain containing protein.
Os01g0729700	-	-	-	-	-	-	-	-2.02403	-	-	-	-	Hypothetical protein.
Os01g0730450	-	-	-	-2.19563	-	-	-	-	-	-	2.25863	-	Hypothetical protein.
Os01g0730500	-	-	-	-2.06986	-	-2.93241	-	-	-	-3.53508	-	-	Similar to Ferredoxin (Bacterial type ferredoxin family).
Os01g0730700	-	-	-	-	-	-	-	-	-	-2.59813	-	-	WRKY transcription factor 14 (WRKY14).
Os01g0730900	-	-	-	-	-	-	-	-	-	2.21682	-	-	DNA polymerase III, subunits gamma and tau domain containing protein.
Os01g0731100	-	-	-	-	-	-	-	-	-	-2.06521	-	-	Similar to Pathogen-related protein.
Os01g0731201	-	-	-	-	-	-	-	-	-	-2.30288	-	-	Hypothetical gene.
Os01g0731600	-	-	2.29401	-	-	-	-	-	-	-	-	-	Similar to pathogen-related protein.
Os01g0731800	-	-	-	-	-	-	-	-	-	-	2.23569	-	Zinc finger, RING/FYVE/PHD-type domain containing protein.
Os01g0732300	-	-	-	2.00189	-	3.06354	-	-	-	2.2151	2.1465	2.55965	Protein of unknown function DUF623, plant domain containing protein.
Os01g0733001	-	-	-	2.346	-	-	-	-	2.09766	-	-	-	Similar to NRAMP3 (NRAMP metal ion transporter 3); manganese ion transmembrane transporter/ metal ion transmembrane transporter.
Os01g0733200	3.72854	-	3.51723	-	-	-	2.77477	-	3.05643	-	-	-	Similar to Heat shock transcription factor 29 (Fragment).
Os01g0733500	-	-2.80015	-	-	-	-	-	-	-	-	-	-	Similar to Dehydration-induced protein RD22-like protein 1.
Os01g0734600	-	-	-	-2.0211	-	-3.06554	-	-	-	-4.56697	-2.58028	-2.44216	UDP-glucuronosyl/UDP-glucosyltransferase family protein.
Os01g0735900	-	-	-	-	-	-	-	3.71485	2.13482	-	-	-	UDP-glucuronosyl/UDP-glucosyltransferase family protein.
Os01g0736400	2.24994	-	2.20435	-	-	-	-	-	-	-	-	-	Similar to 8-amino-7-oxononanoate synthase.
Os01g0736500	-	-	-	-	-	-	-	-	-	-2.1869	-	-	Similar to harpin-induced protein.
Os01g0736551	-	-	-	2.4633	-	2.73842	-	-	-	-	-	-	Hypothetical gene.
Os01g0736600	-	-	-	2.65587	-	2.72499	-	-	-	2.55347	2.09695	2.36298	Zinc finger, RING/FYVE/PHD-type domain containing protein.
Os01g0737100	-2.49972	-	-	-	-	-	-2.42911	-	-	-	-	-	Conserved hypothetical protein.
Os01g0737500	-	-	-	-	-	-2.56123	-	-	-	-	-	-3.95737	Uncharacterised protein family UPF0005 domain containing protein.
Os01g0738000	-	-	-	-	-	-	-	-	-	3.48063	-	-	Conserved hypothetical protein.
Os01g0738300	-	-	-	2.05062	-	2.36374	-	-	-	5.03532	-	3.84228	Protein kinase, core domain containing protein.
Os01g0739400	-	-	-	-2.01899	-	-2.33341	-	-	-	-	-	-	Similar to predicted protein.
Os01g0739500	-	-	-	-2.47814	-	-2.19821	-	-	-	-2.53354	-	-	Conserved hypothetical protein.
Os01g0739700	-	-	-	2.25042	-	2.30015	-	-	-	-	-	-	Glycoside hydrolase, family 17 protein.
Os01g0740400	-	-	2.53505	-	-2.0366	-	-	-	-	-	-	-	Protein of unknown function DUF1005 family protein.
Os01g0740651	3.65571	-	-	-	-	-	-	-	-	-	-	-	Hypothetical protein.
Os01g0741200	-	-	-	3.33994	-	4.22315	-	-	-	4.8924	-	3.06974	Similar to LysM type receptor kinase (Fragment).
Os01g0741250	-	-	-	-	-	-	-	-	-	4.71046	-	-	Hypothetical protein.
Os01g0742250	-	-	-	-	-	-	2.5801	-	-	-	-	-	Hypothetical protein.
Os01g0742300	-	-	-	-	-	-	-	-	-	-2.20775	-	-	3-hydroxyacid dehydrogenase/reductase domain containing protein.
Os01g0743100	-	-	-	2.27113	-	2.93589	-	-	-	-	-	2.42522	IQ motif, EF-hand binding site domain containing protein.
Os01g0743150	-	-	-	-	-	-	-	-	-	4.09474	-	2.98382	Hypothetical protein.
Os01g0743200	-	-	-2.15264	3.26629	-	4.4187	-2.69768	-	-	4.9812	-	5.37748	Pectin lyase fold/virulence factor domain containing protein.
Os01g0743500	2.47098	-	-3.32505	-	-	-	-	2.01696	-3.60562	-	-	-	Cytosolic NADP malic enzyme.
Os01g0743600	-	-	-	-	-	2.10311	-	-	-	-	-	-	Peptidase S16, lon N-terminal domain containing protein.
Os01g0743800	-	-	-	-2.13854	-	-2.30956	-	-	-	-4.50344	-2.20341	-	Similar to histidine-containing phosphotransfer protein 4.
Os01g0744000	-	-	-	2.10237	-	-	-	-	-	4.73586	-	2.50923	Similar to Kinesin heavy chain (Fragment).
Os01g0744200	-	-	-	2.4633	-	2.66066	-	-	-	3.01316	-	-	Conserved hypothetical protein.
Os01g0744700	-	-	-3.29982	-	-	-2.39678	-	-	-	-	-	-	Protein of unknown function DUF1677, plant domain containing protein.
Os01g0745700	-	-	-	3.28003	-	4.35502	-	-	-	-	-	-	Similar to GATA transcription factor 3 (AtGATA-3).
Os01g0745850	-	-	-	4.02285	-	4.17589	-	-	-	5.90475	-	-	Hypothetical protein.
Os01g0746700	-	-	-	-	-	-	-	-	-	4.31068	2.16639	3.57345	Similar to Mannan endo-1,4-beta-mannosidase 2.
Os01g0747600	-	-	2.20435	-	-	-	-	-	-	-	-	-	Pentatricopeptide repeat domain containing protein.
Os01g0747700	-	-	-	-2.60995	-	-	-	-	-	-	-	-	RNA-binding S4 domain containing protein.
Os01g0748000	-	-	-	-	-	3.10948	-	-	-	4.35273	-	-	Similar to Dynamin family protein.
Os01g0748300	-	-	-	-	-	-	-2.29192	-	-2.03587	-	-	-	Protein of unknown function DUF584 domain containing protein.
Os01g0748500	-	-	-	-	-	-	-	-	-	3.85511	-	-	Similar to anther-specific proline-rich protein APG.
Os01g0750000	-	-	-	-	-	-	-	-	-	2.57578	-	2.49552	Similar to ras-related protein RIC2.
Os01g0750300	-	-	-	-	-	-	-	-	-	3.2846	2.7495	3.26184	Cellulose synthase catalytic subunit, Secondary cell wall formation
Os01g0750500	-	-	-	-	-	-	-2.97668	-	-	-	-	-	Protein of unknown function DUF814 domain containing protein.
Os01g0752400	2.31296	-	-	-	-	-	-	-	-	-	-	-	Hypothetical conserved gene.
Os01g0752500	4.26572	-	3.70842	-	-	-	3.72819	-	2.56979	-2.02906	-	-	APETELA2/ethylene response factor (AP2/ERF) type transcription factor, Negative regulation of disease resistance, Negative regulation of salt tolerance
Os01g0753500	-	-	-	2.003	-	2.11424	-	-	-	2.07567	-	-	Transcriptional factor B3 family protein.
Os01g0753800	-	-	-	7.08035	-	8.2253	-	-	-	6.87172	-	6.23239	Conserved hypothetical protein.
Os01g0754000	-	-	-	2.40279	-	2.76232	-	-	-	2.15592	-	-	Conserved hypothetical protein.
Os01g0754800	-	-	-	-	-	-	-4.64985	-	-	-	-	-	Hypothetical protein.
Os01g0755500	-	-	-	4.36184	2.37124	5.03255	-	-	-	3.58359	-	2.2931	Plant-specific transcription factor, miR319 target gene
Os01g0756200	-	-	-	6.24977	-	6.73836	-	-	-	5.87368	-	3.49413	Similar to VirE2-interacting protein VIP1.
Os01g0756300	-	-	-	-	-	2.42251	-	-	-	3.95325	-	-	Conserved hypothetical protein.
Os01g0756600	-	-	-	5.54046	-	5.65671	-	-	-	6.99256	-	4.76812	Protein of unknown function DUF642 family protein.
Os01g0756900	-	-	-	8.23261	-	8.98896	-	-	-	8.1001	-	2.80068	Hypothetical protein.
Os01g0757400	-	-	-	-	-	-	-	-	-	5.02177	-	-	Similar to Katanin p60 ATPase-containing subunit A1 (EC 3.6.4.3) (Katanin p60 subunit A1) (p60 katanin). Splice isoform 2.
Os01g0757600	-	-	-	3.55545	-	4.16731	-	-	-	3.70084	-	-	Similar to Myosin heavy chain-like protein (Fragment).
Os01g0757700	-	-	-	-3.21713	-	-2.0363	-	-	-	-	-	-	Similar to EMB1417.
Os01g0757900	-	-	-	-2.64423	-	-2.90712	-	-	-	-3.6397	-	-2.29459	Haloacid dehalogenase/epoxide hydrolase domain containing protein.
Os01g0758200	-	-	-	3.45657	2.52822	4.60956	-	-	-	3.00416	-	-	Similar to Dof2 (Fragment).
Os01g0758500	-	-	-	2.67031	-	2.65309	-	-	-	2.22046	-	2.59643	Similar to predicted protein.
Os01g0758950	-	-	-	-	-	-	3.28116	-	3.10049	-	-	-	Hypothetical protein.
Os01g0759000	-	-	-	3.65734	-	3.77771	-	-	-	4.55588	-	-	Conserved hypothetical protein.
Os01g0760000	-	-	-	-	-	-	-	-	-	-	-	2.35044	Similar to Dynein light chain.
Os01g0761000	-	-	-	-3.70319	-2.27691	-4.02949	-	-	-	-2.57194	-	-	Conserved hypothetical protein.
Os01g0761500	-	-2.48297	-	-	-	-2.13382	-	-2.80954	-	-	-	-	TGF-beta receptor, type I/II extracellular region family protein.
Os01g0761600	-	-	-2.85213	-	-	-	-	-	-	-	-	-	Hypothetical protein.
Os01g0762300	-	-	-	-	-	-	-	-	-	-3.19633	-	-	Similar to predicted protein.
Os01g0762900	-	-	-	3.42256	-	3.22853	-	-	-	2.66352	-	-	Similar to UPA24.
Os01g0763100	-	-	-	2.2191	-	-	-	-	-	-	-	-	Hypothetical conserved gene.
Os01g0763600	-	-	-	-	-	-2.03949	-	-	-	-	-	-	PLC-like phosphodiesterase, TIM beta/alpha-barrel domain domain containing protein.
Os01g0764000	-	-	-	-	-	-	-2.03388	-	-	-	-	-	Similar to Glutathione S-transferase I (EC 2.5.1.18) (GST-I) (GST-29) (GST class- phi).
Os01g0764050	-	-	-	-	-	-	-2.01432	-	-	-	-	-	Hypothetical gene.
Os01g0764500	-	-	-	-	-3.05783	-2.44639	-	-	-	-	-3.71376	-	Similar to uvrB/uvrC motif-containing protein.
Os01g0764800	-	-	-	-	-	-	-	-	-	-2.23589	-	-	Indole-3-acetic acid (IAA)-amido synthetase, Disease resistance, Abiotic stress tolerance
Os01g0764850	-	-	-	-2.56037	-	-	-	-	-	-	-	-	Hypothetical protein.
Os01g0764900	-	-	-	-	-	-2.15055	-	-	-	-2.03813	-	-	Similar to Formamidase.
Os01g0765500	-	-	-	5.01181	-	4.86128	-	-	-	7.14271	-	-	Conserved hypothetical protein.
Os01g0767600	-	-	-	-	-	-	-	-	-	-2.50289	-	-2.00127	Conserved hypothetical protein.
Os01g0767966	-	-3.39945	-3.22157	-	-	-	-	-	-	-	-	-	Hypothetical protein.
Os01g0769200	-	-	-	4.01549	-	5.23473	-	-	-	-	-	-	Peptidase S8, subtilisin-related domain containing protein.
Os01g0770000	-3.60864	-3.27234	-	-	-	-	-	-	-	-	-	-	Uncharacterised protein family UPF0089 domain containing protein.
Os01g0770100	-4.75919	-	-	-	-	-	-	-	-	-	-	-	O-acyltransferase, WSD1, N-terminal domain containing protein.
Os01g0770700	-	-	-	-2.46358	-	-3.33673	-	-	-	-	-	-	Similar to Copper transporter 1.
Os01g0771000	-	-	-	-	-	-	-3.17063	-	-	-	-	-	Protein of unknown function DUF567 family protein.
Os01g0772500	-	-	-	3.1656	-	2.25772	-	-	-	3.31721	3.73704	3.63004	Glycosyl transferase, family 14 protein.
Os01g0773000	-	-	-	-	-	2.09887	-	-	-	2.13756	-	-	Similar to RNA binding / pseudouridylate synthase/ tRNA-pseudouridine synthase.
Os01g0773700	-	-	-	-2.03561	-	-2.44669	-	-	-	-	-	-	Similar to Photosystem II reaction center W protein (PSII 6.1 kDa protein) (Fragment).
Os01g0773800	-	-2.13537	-	-	-	-	-	-	-	-	-	-	Hypothetical conserved gene.
Os01g0775400	-	-2.00791	-	-	-	-	-	-	-	-	-	-	Similar to Cytokinin dehydrogenase 5 precursor (EC 1.5.99.12) (Cytokinin oxidase 5) (CKO5) (AtCKX5) (AtCKX6).
Os01g0775500	-	-	-	-2.90366	-	-3.4788	-	-	-	-	-	-2.39231	Mannose-binding lectin domain containing protein.
Os01g0776400	-	-	-	-	-	2.84471	-	-	2.03749	-	-	-	Similar to predicted protein.
Os01g0776600	-2.64343	-	-2.89465	-2.695	-	-3.11899	-2.14399	-	-2.92892	-2.32785	-	-	Similar to Purple acid phosphatase (EC 3.1.3.2).
Os01g0777200	-	-	-	-	-	-	-	-	-	2.14203	2.32532	-	Peptidase aspartic, catalytic domain containing protein.
Os01g0777700	-2.01231	-	-2.58272	-2.17039	-	-	-	-	-	-	-	-	Similar to acid phosphatase/ oxidoreductase/ transition metal ion binding.
Os01g0778100	-	-	-	3.26629	-	-	-	-	-	-	-	-	Hypothetical conserved gene.
Os01g0778400	-	-	-	-	-	3.57275	-	-	-	-	-	-	Hypothetical protein.
Os01g0778500	-	-	-	-	-	-	-	-	-	4.32502	-	5.05743	Similar to predicted protein.
Os01g0779800	-	-	-	5.8828	-	6.4784	-	-	-	-	-	-	Similar to SR protein related family member.
Os01g0781100	2.80589	-	-	-	-	-	-	-	-	-	-	-	Similar to NBS-LRR protein (Fragment).
Os01g0782800	-	-	-	-	-	-	-	-	-	-	-	-3.41948	Similar to Cyclic nucleotide-gated ion channel 4 (AtCNGC4) (Cyclic nucleotide-and calmodulin-regulated ion channel 4) (AtHLM1).
Os01g0784101	-	-	-	-	-	-	-	-	-2.31671	-	-	-	Hypothetical protein.
Os01g0784200	-	-	-	-	-	-	-	-	-	-	-	-2.82641	Serine/threonine protein kinase-related domain containing protein.
Os01g0784700	-	-	-	-3.47231	-2.06967	-	-	-	-	-3.96985	-	-	Serine/threonine protein kinase-related domain containing protein.
Os01g0784725	-	-	-	-	-	-	-	-	-	-	-3.25616	-	Hypothetical protein.
Os01g0784800	-	-	-	-	-	-	-	-	-	-2.98947	-	-	Flavodoxin/nitric oxide synthase domain containing protein.
Os01g0785300	-	-	-	-	-	-2.53597	-	-	-	-	-	-	Hypothetical protein.
Os01g0785400	-	-2.42257	-	4.26275	-	5.05522	-	-	-	2.92619	-	2.10504	GH3 auxin-responsive promoter family protein.
Os01g0785500	-	-	-	-	-	-	-	-	-	3.31721	-	-	Hypothetical protein.
Os01g0785900	-	-	-	5.31359	-	5.97125	-	-	-	6.51377	2.21693	4.8516	Zinc finger, C2H2-type domain containing protein.
Os01g0786700	3.42295	-	2.63884	-	-	-	2.13443	-	-	-	-	-	Protein of unknown function DUF81 domain containing protein.
Os01g0786800	3.1662	-	-	-	-	-	2.25114	-	-	-	-	-	Protein of unknown function DUF81 domain containing protein.
Os01g0788001	-	-	-	-	-4.67145	-	-	-	-	-	-	-	Hypothetical gene.
Os01g0788700	-	-	-	-	-	2.30788	-	-	-	-	-	-	Cupredoxin domain containing protein.
Os01g0788800	-	-	-2.54543	-	-	-	-	-	-	-	-	-	Similar to Isoform 2 of Homeobox-leucine zipper protein TF1.
Os01g0789100	-	-	-	2.99104	-	2.9346	-	-	-	-	-	-	CDP-alcohol phosphatidyltransferase family protein.
Os01g0791033	-	-	-	-4.57845	-	-4.60055	-	-	-	-2.58989	-	-	Similar to ribulose-1,5-bisphosphate carboxylase/oxygenase large subunit.
Os01g0793100	-	-	-	-	-	-	-2.78448	-	-	-	-	-	Similar to Polyphenol oxidase.
Os01g0793200	-	-	-	-	-	-	-	-	-	2.10756	-	-	Pentatricopeptide repeat domain containing protein.
Os01g0793300	-	-	-	-2.91761	-	-5.06786	-	-	-	-	-	-	Di-copper centre-containing domain containing protein.
Os01g0793600	-	-	-	-2.0162	-	-	-	-	-	-	-	-	Conserved hypothetical protein.
Os01g0793800	-	-	-	-	-	-2.03926	-	-	-	-	-	-	Conserved hypothetical protein.
Os01g0795000	-	-	-	-	-	-	-	-	-	-2.18748	-	-	Subtilase.
Os01g0795100	-	-	-	-	-	-	-2.05605	-	-	-	-	-	Similar to Subtilase.
Os01g0795600	-2.22194	-	-	-	-	-	-	-	-	-	-	-	Conserved hypothetical protein.
Os01g0795766	-	-	-	-	-	-	-	-	-	-	-3.38099	-	Non-protein coding transcript.
Os01g0796000	-	-	-	-2.80704	-	-2.17617	-	-	-	-	-	-	Conserved hypothetical protein.
Os01g0798100	-	-	-	-	-	-	-	-	-	-	-	-2.61648	Similar to cDNA clone:J023120H23, full insert sequence.
Os01g0798200	-	-	-	2.12868	-	2.38365	-	-	-	-	-	-	Conserved hypothetical protein.
Os01g0798500	-	-	-	-2.02035	-	-	-	-	-	-	-	-	Similar to predicted protein.
Os01g0798800	-	-	-	-	-	-	-	-	-	-	-	-2.44296	Protein of unknown function DUF594 family protein.
Os01g0799500	-	-	-	4.55672	2.20527	5.46005	-	-	-	3.33482	-	3.08312	Methyladenine glycosylase domain containing protein.
Os01g0800500	-2.31066	-	-2.1132	-2.44397	-	-2.47535	-2.57487	-	-	-2.92524	-	-2.81984	Purple acid phosphatase, N-terminal domain containing protein.
Os01g0800900	-	-	-	-4.77981	-	-3.43988	-	-2.28585	-	-	-	-	Conserved hypothetical protein.
Os01g0801500	-	-	-	-	-	-	-	-	-	4.02438	-	3.52081	Beta-1,3-glucanase precursor.
Os01g0802600	-	-2.33854	-	-	-	-	-	-2.47118	-	-	-	-	Similar to Circadian clock coupling factor ZGT.
Os01g0802700	-	-	2.77129	-	-	-	-	-	-	-	-	-	Auxin efflux carrier domain containing protein.
Os01g0802900	-3.42596	-2.50715	-	-	-	-	-	-	-	-	-	-	Hypothetical protein.
Os01g0803300	-	-	-	-	-	-	-	-	-	3.19698	4.28122	3.71059	Protein of unknown function DUF6, transmembrane domain containing protein.
Os01g0803900	-	-2.00694	-	-	-	-	-	-	-	-	-	-	Cytochrome P450 family protein.
Os01g0804400	-	-	-	-2.76352	-2.3332	-3.37452	-	-	-2.04453	-2.5385	-	-2.26115	Cytochrome P450 family protein.
Os01g0805200	-	-	-	-	-	-	-	-	-	-3.53884	-	-	Protein of unknown function DUF3007 domain containing protein.
Os01g0805300	-	-	-	-	-	-2.38375	-	-	-	-	-	-	Mog1/PsbP, alpha/beta/alpha sandwich domain containing protein.
Os01g0805400	-	-	-	-	-	-	-	-	-	-3.23695	-	-	Cytokinin glycosyltransferase
Os01g0805500	-	-	-	-2.34236	-	-2.8186	-	-	-	-	-	-	Similar to indole-3-acetate beta-glucosyltransferase.
Os01g0805600	-	-	-	-	-	4.19674	-2.17091	-	-	-	-	-	Similar to Cyclin-B1-1.
Os01g0805900	-	-	-	2.38392	-	2.99418	-	-	-	4.10003	-	3.72331	Tubulin beta-2 chain (Beta-2 tubulin).
Os01g0806200	-	-	-	-	-	2.02412	-	-	-	-	-	-	Cyclin-like F-box domain containing protein.
Os01g0806300	-	-	-	-	2.07503	-	-	-	-	-	-	-	Conserved hypothetical protein.
Os01g0808900	-	-	-	-	-	-2.45368	-	-	-	-	-	-	Similar to SigA binding protein.
Os01g0810300	-	-	-2.1213	-2.47984	-	-3.06426	-	-	-	-3.67789	-	-	Similar to Calmodulin-like protein.
Os01g0810500	-	-	-	-	-	-	3.21342	-	-	-	-	-	Hypothetical conserved gene.
Os01g0812100	-	-	-	-	-	-	-	-	-2.1789	-	-	-	Similar to NHL25.
Os01g0813100	-	-	-	3.43735	2.51188	3.09986	-	-	-	-	-	-	bZIP transcription factor, Modulation of the floral transition, Floral repressor
Os01g0813700	-	-	-	-	-	-	-	-	-	2.99092	2.97574	4.11891	Similar to Non-cyanogenic beta-glucosidase.
Os01g0813800	-	-	-	-2.32402	-	-	-	-	-	-	2.8789	-	Similar to Beta-glucosidase 3.
Os01g0814100	-	-	-	7.26283	-	8.42071	-	-	-	7.98464	-	6.6558	Similar to Bindin (Fragment).
Os01g0816100	-	-2.71977	-	-	-	-	-	-	-	-	-	-	Plant-specific transcription factor, Regulation of hypersensitive response (HR) cell death
Os01g0818200	-	-	-	-	-	2.64617	-	-	-	-	-	-	Pentatricopeptide repeat domain containing protein.
Os01g0819100	-	-	-	-	-	3.27055	-	-	-	3.41307	-	2.60915	Similar to predicted protein.
Os01g0819800	-	-	-	-	-	-	2.40632	-	2.12672	-	-	-	Pentatricopeptide repeat domain containing protein.
Os01g0820000	-	-	-	-	-	-2.49334	-	-	-	-	-	-	Similar to Cinnamate-4-hydroxylase.
Os01g0820400	-	-	-	-	-	-	-2.21529	-	-	-	-	-	WRKY transcription factor 22, Resistance to blast
Os01g0820700	-	-	-	-	-	-	-	-2.48305	-	-	-	-	DNA-binding WRKY domain containing protein.
Os01g0821600	-	-	-	-	-	-	-	-	-	-	-	2.0606	WRKY transcription factor 48-like protein (WRKY transcription factor 21).
Os01g0821900	-	-	-	4.84513	-	5.38225	-	-	-	4.8226	-	-	Protein kinase, core domain containing protein.
Os01g0822001	-	-	-	-	-	-	-	-	-	2.89828	-	-	Hypothetical gene.
Os01g0822800	2.02596	-	2.87553	-	-	-	2.32893	-	2.05507	-	-	-	Similar to RING-H2 finger protein ATL3C.
Os01g0822900	-	-	-	7.07542	2.46259	6.98234	-	-	-	4.74193	-	-	Similar to Lipid transfer protein.
Os01g0823100	-	-	-	-	-	-	-	-	-	3.06606	2.35754	3.54702	Alpha-expansin OsEXPA2.
Os01g0823400	-	-	-	2.5337	-	2.44305	-	-	-	2.57311	-	-	Hypothetical conserved gene.
Os01g0823500	-	-	-	-	-	2.60927	-	-	-	2.02436	-	-	OVATE family protein, Regulation of growth and development, Resistance to drought and cold stresses
Os01g0823600	-	-	-	-2.1863	-2.79604	-4.11214	-	-	-	-5.64363	-2.07388	-3.61499	Conserved hypothetical protein.
Os01g0824500	-	-	-	-	-	-	-	-	-	6.67024	3.44307	4.0785	Hypothetical conserved gene.
Os01g0824600	2.59483	-	-	-	-	-	-	-	2.04828	-	-	-	Serine/threonine protein kinase domain containing protein.
Os01g0824800	-	-	-	-	-	-	-	-	-	-2.35745	-	-2.29888	Conserved hypothetical protein.
Os01g0824900	-	-	-	2.97595	-	3.86324	-	-	-	-	-	3.51007	Protein of unknown function DUF688 domain containing protein.
Os01g0825700	-	-	-	-2.78415	-	-	-	-	-	-	-	-	Similar to VHS2 protein (Fragment).
Os01g0825800	-3.34525	-	-2.59026	-2.43855	-	-2.80551	-	-	-	-	-	-	Amino acid transporter, transmembrane domain containing protein.
Os01g0826800	-	2.11367	-	-	-	-	-2.17034	-	-	-	-	-	Conserved hypothetical protein.
Os01g0826900	-	-	-	-	-	-2.78224	-	-	-	-	-	-	Domain of unknown function DUF399 domain containing protein.
Os01g0827300	-	-	-	-	-	3.28486	-	-	-	2.104	-	-	Putative laccase precursor, Abiotic stress response
Os01g0827600	-	-	-	-	-2.12497	-	-	-	-	-	-	-	Exo70 exocyst complex subunit family protein.
Os01g0827700	-	-	2.40045	-	-	-	-	-	-	-	-	-	Lipase, GDSL domain containing protein.
Os01g0828100	-	-	-	-	-	-	-	-	-	-2.87768	-	-2.07784	Similar to Cinnamoyl-CoA reductase.
Os01g0828900	-	-	-	-	-	-	-	-	-	2.47461	-	-	Similar to predicted protein.
Os01g0829000	-	-	-	2.36336	-	-	-	-	-	-	-	-	Thioredoxin-like fold domain containing protein.
Os01g0829100	-	-	-	3.55762	-	3.8478	-	-	-	3.45496	-	2.5696	Ankyrin domain containing protein.
Os01g0829400	-	-	-	-	-	2.0597	-	-	-	-	-	-	Thioredoxin fold domain containing protein.
Os01g0829700	-	-	-	3.02554	-	2.78067	-	-	-	2.78096	-	3.35431	Hypothetical protein.
Os01g0829800	-	-	-	-	-	-	-	-	-	3.61556	-	2.70184	Malate dehydrogenase, Salt stress tolerance
Os01g0829900	5.0888	-	4.28234	-	-	-	2.11301	-	2.18719	-	-	-	Iron(III)-deoxymugineic acid transporter, Translocation of iron in reproductive organs and phloem in joints
Os01g0830000	-	-	-	-	-	-2.51623	-	-	-	-3.28288	-	-	Similar to Plastid sufB (Fragment).
Os01g0831250	-	-	-	-3.23721	-	-3.6607	-	-	-2.8816	-3.2381	-	-2.98349	Hypothetical gene.
Os01g0831300	-	-	-2.73068	-3.82115	-	-4.39248	-	-	-2.70042	-	-2.89735	-	Similar to Ammonium transporter.
Os01g0832100	-	-	-	3.28163	2.20038	3.32873	-	-	-	2.22458	-	2.02764	Esterase, SGNH hydrolase-type domain containing protein.
Os01g0832300	-	-	-	2.03126	-	-	-	-	-	2.84716	-	-	Similar to Calcium-dependent protein kinase.
Os01g0832450	-	-	-	-	-	-	-	-	-	2.98708	-	-	Hypothetical protein.
Os01g0833150	-	-	-	-	-	-	-	-	-	-2.46215	-	-	Similar to predicted protein.
Os01g0833500	-	-	-	-	-	-	-	-	-	2.89231	-	-	Similar to Serine carboxypeptidase II-1 precursor (EC 3.4.16.6) (CP-MII.1) (Fragment).
Os01g0833600	-	-	-	-	-	-2.2042	-	-	-	-	-	-	Conserved hypothetical protein.
Os01g0834100	-	-	-	2.30146	-	2.76233	-	-	-	-	-	-	Aldehyde dehydrogenase, conserved site domain containing protein.
Os01g0834125	-	-	-	2.41419	-	2.93665	-	-	-	-	-	-	Hypothetical protein.
Os01g0835000	-	-	-	2.0185	-	2.22223	-	-	-	2.77895	-	-	Similar to predicted protein.
Os01g0835900	-	-	-	-	-	-	-	-	-	2.17391	-	-	Similar to Histone H4.
Os01g0836600	-	-	-	3.0356	-	4.18954	-	-	-	3.89938	-	2.66596	ATP-binding cassette (ABC) transporter, Half-size ABC transporter of the G family, Pollen wall formation
Os01g0837600	-	-	-	-3.49485	-	-3.7106	-	-	-	-4.64521	-	-2.41573	Similar to plant-specific domain TIGR01589 family protein.
Os01g0837800	-	-	-	-	-	-	-	-	-	-2.6476	-	-	Metal tolerance protein, Manganese transporter, Mn-cation diffusion facilitator (CDF ), Mn and other heavy metal tolerance and homeostasis
Os01g0838350	-3.92084	-	-6.32365	-	-	-	-4.60953	-	-5.08767	-	-	-	Conserved hypothetical protein.
Os01g0838600	-3.9617	-2.35246	-2.84371	-	-	-	-	-	-3.95429	-	-	-	Zinc finger, C2H2-like domain containing protein.
Os01g0839100	-	-	-	-	-	-	-	-	-	2.17203	-	3.29974	Zinc finger, C2H2 domain containing protein.
Os01g0839200	-	-	-	-	-	-	-	-	-	2.86389	3.67438	2.95318	DUF966 family protein, Abiotic stress response
Os01g0839900	-	-	-	4.87832	-	5.71	-	-	-	7.99919	-	3.89981	Thaumatin, pathogenesis-related family protein.
Os01g0840100	-	-2.1253	-	-3.14479	-	-2.68482	-	-	2.05508	-	-	-	Heat shock protein Hsp70 family protein.
Os01g0841100	-	-	-	-	-	-	-	-	-	2.09598	-	-	FAS1 domain domain containing protein.
Os01g0842400	-	-	-	-	-	-	-3.62767	-	-	2.81162	2.36237	3.60439	Similar to Laccase (EC 1.10.3.2).
Os01g0842500	-	-	-3.51218	-	-	2.51594	-3.01943	-	-	-	-	-	Similar to Laccase (EC 1.10.3.2).
Os01g0843700	-	-	-	3.1977	-	3.24413	-	-	-	4.85217	-	-	Conserved hypothetical protein.
Os01g0843800	-	-	-2.30269	-	-	-	-2.80924	-	-	-	-	-	Similar to L-ascorbate oxidase.
Os01g0844500	-	-	-	-	-	2.35586	-	-	-	2.31716	-	-	Peptidase aspartic, catalytic domain containing protein.
Os01g0845000	-	-	-	-	2.19681	-	-	-	-	-	-	-	Hypothetical conserved gene.
Os01g0846150	-	-	-	-	-4.5864	-	-	-	3.10193	-	-	-	Hypothetical gene.
Os01g0846300	-	-	-	-	-	-	-	-	-	-2.07416	-	-	Similar to Protein phosphatase 2C.
Os01g0846400	-	-	-	-	-	-	-	-	-	-2.00921	-	-	Conserved hypothetical protein.
Os01g0846800	-	-	-	-	-3.19541	-3.15885	-	-	-	-	-	-	Regulator of chromosome condensation, RCC1 domain containing protein.
Os01g0847200	-	-	-	-2.61091	-	-2.85591	-	-	-	-	-	-	Similar to Mannose-1-phosphate guanyltransferase (EC 2.7.7.13) (ATP-mannose-1- phosphate guanylyltransferase) (GDP-mannose pyrophosphorylase) (NDP- hexose pyrophosphorylase).
Os01g0847300	-	-	-	-	-	-	-	-	-	2.06728	-	-	Uncharacterised protein family UPF0497, trans-membrane plant domain containing protein.
Os01g0847600	-	-	-	2.4633	-	-	-	-	-	4.1162	-	-	Aldo-keto reductase, Detoxification of abiotic stress-related reactive aldehydes, Oxidative and heat stress tolerance, Herbicide resistance
Os01g0847900	-	-	-	-	-2.14045	-	-	-	-	-	-	-	Prenylated rab acceptor PRA1 family protein.
Os01g0848475	-	-	-	2.77795	2.30344	2.95187	2.73679	-	2.35031	-	-	-	Hypothetical protein.
Os01g0849000	-	-	-	-	-	-	-2.86275	-	-2.32703	-	3.25671	-	Hypothetical protein.
Os01g0849500	-3.09119	-	-	-	-	-	-	-	-	-	-	-	Protein of unknown function DUF3339 domain containing protein.
Os01g0849950	-	-	-	2.20684	-	-	-	-	-	-	-	-	Hypothetical protein.
Os01g0850000	-	-	-	2.04261	-	-	-	-	-	-	-	2.27881	Uncharacterised conserved protein UCP022260 domain containing protein.
Os01g0850400	-	-	-	2.60597	-	2.70222	-	-	-	3.37521	-	2.92353	Similar to MYBY1 protein (Fragment).
Os01g0850550	-	-	-	-5.1231	-3.56488	-4.98298	-	-	-	-5.68934	-3.50223	-3.59155	Similar to Laccase-6.
Os01g0850700	-	-	-	-3.64161	-	-2.16934	-	-	-	-	5.66242	2.0735	Similar to Laccase-7.
Os01g0850900	-	-	-	-3.02871	-2.4465	-4.3924	-	-	-2.43194	-2.81457	-	-	SOUL haem-binding protein domain containing protein.
Os01g0851700	-	-	-	-	-	-2.34113	-	-	-	-	-	-	Similar to Cytosolic starch phosphorylase (Fragment).
Os01g0852400	-	-	-	6.30819	-	6.39649	-	-	-	-	-	-	Protein of unknown function DUF740 family protein.
Os01g0852900	-	-	-	-	-	2.62141	-	-	-	2.08203	-	-	Pentatricopeptide repeat domain containing protein.
Os01g0853600	2.19369	-	-	-	-	-	-	-	-	2.17417	-	-	Similar to cDNA clone:J023041K02, full insert sequence.
Os01g0854400	-	-	-	-	-	-	-	-	-	4.02438	-	-	Conserved hypothetical protein.
Os01g0854800	-	-	-	4.42377	-	5.60578	-	-	-	4.03801	-	2.67644	Similar to Cytochrome P450 86A1 (EC 1.14.-.-) (CYPLXXXVI) (P450-dependent fatty acid omega-hydroxylase).
Os01g0855000	-	-	-	4.77929	-	5.61239	-	-	-	5.20958	-	4.1201	Similar to Glycerol-3-phosphate acyltransferase 6 (EC 2.3.1.15) (AtGPAT6).
Os01g0857600	-	-	-	2.06951	-	-	-	-	-	-	-	4.9546	Similar to H0811D08.6 protein.
Os01g0857650	-	-	-	2.16235	-	2.26497	-	-	-	4.04147	-	3.9458	Hypothetical protein.
Os01g0858200	-	-	-	-2.60589	-	-2.45735	-	-	-	-	-	-	Similar to ESP3 (ENHANCED SILENCING PHENOTYPE 3); ATP binding / ATP-dependent RNA helicase/ ATP-dependent helicase/ helicase/ nucleic acid binding.
Os01g0859100	-2.92437	-3.04907	-	-	-	-	-	-	-	-	-	-	Similar to WIP1 protein (Fragment).
Os01g0859400	-	-	-	-2.01504	-	-	-	-	-	-	-	-	Protein-tyrosine phosphatase, dual specificity domain containing protein.
Os01g0860450	-	-	-	-	-	-	-	-	-	-	-	-2.90163	Hypothetical protein.
Os01g0860500	-	-	-	-	-	-2.24428	-	-	-	-2.3431	-	-	Similar to Hevamine A precursor [Includes: Chitinase (EC 3.2.1.14); Lysozyme (EC 3.2.1.17)].
Os01g0860601	-	-	-	-4.38035	-	-5.06253	-	-	-	-3.4366	-	-3.62669	Similar to Ferredoxin, root R-B1.
Os01g0860900	-	-	-	4.46373	-	5.11522	-	-	-	5.20323	-	2.20526	Conserved hypothetical protein.
Os01g0861700	-	-	-	2.58685	2.27839	2.60556	-	-	-	3.02249	2.55544	2.15209	Hypothetical conserved gene.
Os01g0862200	-	-	-	-2.88206	-	-3.12924	-	-	-	-2.59011	-	-	Conserved hypothetical protein.
Os01g0862800	-2.38758	-2.58539	-2.26079	-2.91686	-	-2.46676	-	-	-	-	-	-	NAC (NAM ATAF1/2 CUC2) transcription factor, Early and transient regulator of abiotic stress responses
Os01g0862850	-	-2.99136	-	-	-	-	-	-	-	-	-	-	Hypothetical protein.
Os01g0863100	-3.73929	-4.87032	-	-	-	-	-	-	-	-	-	-	Similar to H0423H10.6 protein.
Os01g0863500	-	-	-	7.46557	-	7.86465	-	-	-	6.61827	-	5.67807	Control of leaf rolling and bending
Os01g0864000	-	-	-	4.14441	-	4.93251	-	-	-	-	-	-	Plant-specific transcription factor, A member of OVATE family protein, Positive mediation of brassinosteroid signaling, Plant growth and development
Os01g0864200	-	-	-	-	-	-	-	-	-	-2.3198	-	-	Conserved hypothetical protein.
Os01g0865400	-	-	-	-	-	-	-	-	-	-2.16282	-	-	UDP-glucuronosyl/UDP-glucosyltransferase family protein.
Os01g0865800	-	-	-	5.04339	-	4.99559	-	-	-	3.85511	-	-	Similar to AOBP (Ascorbate oxidase promoter-binding protein).
Os01g0866000	-	-	-	2.34412	2.26612	-	-	-	-	-	-	-	Similar to E3 ubiquitin ligase EL5 (EC 6.3.2.-).
Os01g0866200	-	-	-	-	-	2.52347	-	-	-	4.73347	-	-	Similar to Histone H3.
Os01g0866400	-	-	-	-2.98938	-	-3.333	-	-	-	-3.14247	-	-	Similar to Fructose-1,6-bisphosphatase (EC 3.1.3.11) (Fragment).
Os01g0866600	-	-	-	-	-	-2.12566	-	-	-	-	-	-	Similar to bolA-like protein.
Os01g0867200	-	-	-	-	-	2.00964	-	-	-	-	-	-	WD40 repeat-like domain containing protein.
Os01g0868000	-	-2.36973	-	-	-	-	-	-	-	-	-	-	AP2/ERF transcription factor, Abiotic stress response, Salt stress response
Os01g0868300	-	-	-	4.75459	-	4.9885	-	-	-	4.87608	-	-	Similar to DNA polymerase alpha catalytic subunit (EC 2.7.7.7).
Os01g0868600	-	-	-	-	-	-	-2.82888	-	-	-	-	-	Hypothetical conserved gene.
Os01g0868900	-	-	-	4.83396	-	4.94673	-	-	-	4.00852	-	4.99272	Peptidase S8, subtilisin-related domain containing protein.
Os01g0869400	-	-	-	-	-	-	-	-	-	-	-	3.63004	Similar to Anthocyanidin 5,3-O-glucosyltransferase.
Os01g0869500	-	-	-	2.23612	-	2.1285	-	-	-	-	-	-	Plant nuclear matrix 1 family protein.
Os01g0869800	-	-	-	-	-	-2.4548	-	-	-	-2.82588	-	-	22-kDa Photosystem II protein, Photoprotection
Os01g0869900	-	-	-	-	-	2.24258	-	-	-	-	-	-	Serine/threonine protein kinase, Hyperosmotic stress response
Os01g0870300	-	-	2.13801	-	-	-	-	-	-	-	-	-	Hypothetical conserved gene.
Os01g0870400	-	-	-	-	-	-2.16673	-	-	-	-	-	-	Similar to S-domain class receptor-like kinase3.
Os01g0871200	-	-	-	-	-	-	-	-	-	-3.02357	-	-	Zinc finger, C2H2-type domain containing protein.
Os01g0871600	-	-	-	-	-	-	-	-2.33375	-	-	-	-	Similar to Peptide transporter PTR2-B.
Os01g0871800	-	-	-	-	-	-	-	-	-	-	-	3.2352	TGF-beta receptor, type I/II extracellular region family protein.
Os01g0871900	-	-	-	-	-	-	-	-	2.45167	-	-	3.52081	Similar to POT family protein.
Os01g0872000	-	-	-	-	-	-	-	-	-	-	3.10315	2.90056	TGF-beta receptor, type I/II extracellular region family protein.
Os01g0872100	-	-	2.40303	-	-	3.42405	2.57006	-	-	-	2.05998	2.93989	TGF-beta receptor, type I/II extracellular region family protein.
Os01g0872400	-	-	-	2.10798	-	2.30568	-	-	-	-	-	-	Similar to POT family protein.
Os01g0872566	-	-	-	-	-	-	-	-	-	2.84026	4.72542	4.15593	Hypothetical protein.
Os01g0873200	-	-	-	-	-	-	-	-	-	-2.00045	-	-	Similar to Amidophosphoribosyltransferase, chloroplast precursor (EC 2.4.2.14) (Glutamine phosphoribosylpyrophosphate amidotransferase) (ATASE) (GPAT) (Fragment).
Os01g0873900	-	-	-	-2.58263	-2.53941	-2.17719	-	-	-	-	-	-	Similar to F23M19.3.
Os01g0874700	-	-	-	-	-	-	-	-	-	2.21258	-	-	GOLD domain containing protein.
Os01g0874800	2.05157	-	-	-	-	-	-	-	-	-	-	-	Similar to DNA polymerase I.
Os01g0875000	-	-	-	2.57401	2.44691	3.32825	-	-	-	-	-	-	Conserved hypothetical protein.
Os01g0875300	-	-	-	4.211	2.08128	4.47945	-	-	-	5.52717	-	3.33016	Similar to Universal stress protein family protein.
Os01g0875500	-	-	-2.35986	-	-	-	-2.76823	-	-	-	-	-	Similar to Beta-galactosidase (EC 3.2.1.23).
Os01g0875700	-	-	-	2.15626	-	2.54755	-	-	-	2.56624	2.3673	2.11971	Heat shock protein DnaJ family protein.
Os01g0876100	-	-	-	-	-	2.03762	-	-	-	-	-	-	Similar to Chloride channel.
Os01g0876800	-	-	-	3.14098	-	4.04055	-	-	-	3.76463	-	2.56291	RNA-binding region RNP-1 (RNA recognition motif) domain containing protein.
Os01g0877500	2.17744	-	-	-	-	2.19655	2.55166	-	2.46248	-	-	-	Zinc finger, RING/FYVE/PHD-type domain containing protein.
Os01g0877900	-	-	-	-	-	-	-2.09848	-	-	-	-	-	Conserved hypothetical protein.
Os01g0878300	2.11326	-	-	-	-	-	-	-	-	-	-	-	Protein kinase, core domain containing protein.
Os01g0878400	-	-	-	-	-	-2.34826	-	-	-	-2.27209	-	-	Amino acid permease, Regulation of tiller number and grain yield
Os01g0878550	-	-	-	-3.99029	-	-3.02859	-	-	-	-3.19349	-	-	Hypothetical protein.
Os01g0880300	-	-	-	2.79514	-	3.28072	-	-	-	3.33224	-	-	Similar to Pectin methylesterase-like protein.
Os01g0880350	-	-	-	-	-	-	-	-	-	-	-	3.16615	Hypothetical protein.
Os01g0880800	-	-	-	3.79337	2.22421	3.60988	-	-	-	4.45685	-	-	Similar to Acyl-[acyl-carrier-protein] desaturase, chloroplast precursor (EC 1.14.19.2) (Stearoyl-ACP desaturase).
Os01g0880850	-	-2.58924	-	2.28257	-	-	-3.45546	-	-2.69701	5.36281	-	-	Hypothetical protein.
Os01g0881300	-	-	-	-	-	-	-3.42725	-	-	-	-	2.03034	Non-protein coding transcript.
Os01g0881800	-	-	-	-	-	-	3.13964	-	2.53251	-	-	-	Conserved hypothetical protein.
Os01g0882500	-	-	-	-	-	-2.15968	-	-	-	-2.78995	-	-	Similar to NADH dehydrogenase I subunit N.
Os01g0882800	-	-	-	-	-	-	-	-	-	2.45181	-	-	Similar to Amino acid carrier (Fragment).
Os01g0882900	-	-	-	2.23123	-	2.34409	-	-	-	-	-	-	Hypothetical protein.
Os01g0883000	-	-	-	-	-	-	-	-	-	-2.0169	-	-	Similar to protein kinase.
Os01g0883800	-3.34606	-	-2.88099	-	-	-	-	-	-	-2.58849	-	-2.17124	Similar to GA C20oxidase2.
Os01g0883900	-	-	-	-	-	-	-	-	-	2.81388	-	-	Protein of unknown function DUF248, methyltransferase putative family protein.
Os01g0884350	-	-	-	-3.42907	-2.86469	-3.52321	-	-	-	-	-	-	Hypothetical protein.
Os01g0884900	-	-	-	-2.17971	-	-2.26776	-	-	-	-2.67828	-2.51236	-	Similar to DNA glycosylase.
Os01g0885300	-	-	-	-	-	-	-	-	-	3.25536	2.40319	2.75088	Conserved hypothetical protein.
Os01g0885900	-2.65074	-3.0594	-	-	-	-	-	-	-	-	-	-	Similar to transcriptional factor TINY.
Os01g0887850	-	-	3.42572	-	-	-	-	-	-	-	-	-	Hypothetical gene.
Os01g0889400	-	-	-	4.01549	-	4.27458	-	-	-	4.6076	-	3.73157	LOB (LATERAL ORGAN BOUNDARIES) domain-containing protein, Regulation of empty-glume identity, floral organ number control and female gametophyte development
Os01g0889900	-2.07501	-2.41332	-	-	-	-	-	-	-	-	-	-	Serine/threonine protein kinase-related domain containing protein.
Os01g0891066	-	-	-	2.80202	-	-	-	-	-	-	-	-	Hypothetical protein.
Os01g0891700	-	-	-	-4.66541	-	-3.33849	-	-	-	-	-	-	Leucine-rich repeat, N-terminal domain containing protein.
Os01g0892600	-	-	-	-2.77738	-2.21571	-3.25969	-	-	-	-	-	-	Pectinacetylesterase family protein.
Os01g0892800	-2.41392	-4.08785	-	-	-	-	-	-	-	-	-	-	Similar to Ankyrin-kinase.
Os01g0894600	-	-	-	-	-	-	-	-	-	-	-	3.36098	Zinc finger, RING/FYVE/PHD-type domain containing protein.
Os01g0894700	-	-	-	-2.58527	-	-2.55632	-	-	-	-	-	-	Trigger factor, ribosome-binding, bacterial domain containing protein.
Os01g0895100	-	-	-	-2.19001	-	-2.10954	-	-	-	-	-	-	Similar to Membrane-associated 30 kDa protein, chloroplast precursor (M30).
Os01g0895200	-	-	-	-	-	-	-2.34689	-	-	-	3.3326	-	DOMON related domain containing protein.
Os01g0895300	-	-	-	-	-	-	-2.58492	-	-	-	-	-	Cytochrome b561, eukaryote domain containing protein.
Os01g0896200	-	-	-	2.19583	-	2.31793	-	-	-	3.36057	3.1994	3.1847	Similar to SF16 protein.
Os01g0896300	-	-	-	-	-	3.25197	-	-	-	-	-	-	Hypothetical conserved gene.
Os01g0896400	-	-	-	5.07938	-	5.77971	-	-	-	5.95911	-	-	Similar to JHL23J11.5 protein.
Os01g0896500	-	-	-	-2.30021	-	-2.99459	-	-	-	-3.38204	-	-2.18055	Rhodanese-like domain containing protein.
Os01g0897150	-	-	-	-	-	-	-	-	-	-	-	-2.62972	Non-protein coding transcript.
Os01g0897300	-	-	-	-	-	-	-	-	-	4.02217	3.80931	3.69969	Similar to Ribonuclease 2.
Os01g0897700	-	-	-	2.10525	-	-	-	-	-	3.7186	2.04516	3.58112	Similar to FH protein NFH1.
Os01g0898800	-	-	-	-	-	-	-	-	-	-2.21017	-	-	Protein of unknown function DUF1685 domain containing protein.
Os01g0899000	-	-	-	-2.49287	-	-	-	-	-	-	-	-	Similar to Pti1 kinase-like protein.
Os01g0899200	-	-	-	-	-	-	-	-	-	-	2.01924	-	Similar to dehydration-responsive family protein.
Os01g0899387	-	-	-	-	-2.96238	-	-	-	-	-	-	-	Conserved hypothetical protein.
Os01g0899425	-	-	-	-	-	-	-	-	-	-	2.88366	-	Similar to ribulose 1,5-bisphosphate carboxylase/oxygenase large subunit.
Os01g0899500	-	-	-2.34502	-	-	-	-	-	-	-	-	-	Hypothetical conserved gene.
Os01g0900900	-	-	-	-2.07373	-	-	-	-	-	-	-	-	Ovarian tumour, otubain domain containing protein.
Os01g0901200	-	-	-	-	-	2.30788	-	-	-	-	-	-	Similar to RecA protein (Fragment).
Os01g0901600	-	-	-	-	-	-2.7995	-	-	-	-2.50785	-	-2.73801	Similar to 4-coumarate--CoA ligase-like 6.
Os01g0902100	-	-	-	-3.57733	-	-3.58924	-	-	-	-	-	-	Similar to MRP-like ABC transporter.
Os01g0902750	-	-	2.18123	-	-	-	-	-	-	-	-	-2.1246	Hypothetical protein.
Os01g0902800	-	-	2.18806	-	-	-	2.42979	-	-	-	-	-	Similar to cDNA, clone: J090081K18, full insert sequence.
Os01g0904400	-	-	-	-	-	3.57275	-	-	-	2.19655	-	-	Similar to Chromosome assembly protein homolog.
Os01g0905500	-	-	-	-	2.1495	-	-	-	-	-	-	-	Conserved hypothetical protein.
Os01g0906450	-	-	-	-	-	-	-	-	-	-2.58433	-	-	Similar to OSIGBa0145C12.3 protein.
Os01g0908200	-	-	-	-2.20042	-	-2.39184	-	-	-	-	-	-	Member of the Bric-a-Brac/Tramtrack/Broad (BTB) family, BT1/BT2 ortholog, Negative regulation of nitrate uptake and nitrogen use efficiency
Os01g0908301	-	-	-	-3.7959	-	-2.99713	-	-	-	-	-	-	Non-protein coding transcript.
Os01g0908600	-	-	-	-	-	-	-	-	-	2.30502	2.43305	4.05749	Proline (Pro) and &gamma;-aminobutyric acid (GABA) transporter, Stress tolerance, Cadmium stress tolerance
Os01g0910500	-4.23901	-	-	-	-	-	-	-	-	-2.27894	-	-	Conserved hypothetical protein.
Os01g0910800	-	-	-2.44849	-	-	-	-	-	-3.75373	4.24809	5.57159	5.00227	Conserved hypothetical protein.
Os01g0910900	-5.28154	-7.35841	-	-3.14452	-	-4.25512	-	2.87912	2.21456	-3.9402	-	-	Conserved hypothetical protein.
Os01g0911300	-	-	-	-3.37832	-3.23716	-3.60142	-	-	-	-	-	-	Similar to Transporter associated with antigen processing-like protein.
Os01g0912700	-	-	-	-	-	-2.59638	-	-	-	-3.23043	-	-	Similar to T23K8.14 protein.
Os01g0913000	-	-	-	-2.55952	-	-3.2892	-	-	-	-4.02051	-	-	Similar to Thioredoxin F-type 2, chloroplast precursor (TRX-F2).
Os01g0914000	-	-	-	-	-	4.63804	-	-	-	3.24998	-	-	Conserved hypothetical protein.
Os01g0914300	-	-	-	4.82064	-	4.80417	-	-	-	6.51314	-	5.3694	Plant lipid transfer protein/seed storage/trypsin-alpha amylase inhibitor domain containing protein.
Os01g0915000	-	-	-	-	-	-2.30627	-	-	-2.04949	-2.21109	-	-3.00816	Protein of unknown function DUF506, plant family protein.
Os01g0915300	-	-	-	-	-	-	-3.05466	-	-3.3136	-	-	-	Non-protein coding transcript.
Os01g0915401	-	-	-	-3.27823	-	-2.42161	-2.80884	-	-2.49809	-	-	-	Proteinase inhibitor I25, cystatin domain containing protein.
Os01g0915666	-	-	-	-	-	-	-	-	-	2.90216	2.29226	-	Hypothetical protein.
Os01g0916600	-	-	-	2.30999	-	2.98594	-	-	-	2.62316	-	2.18626	RNA recognition motif, glycine rich protein domain containing protein.
Os01g0917300	-	-	-	2.61617	-	-	-	-	-	-	-	-	Similar to Cysteine-rich peptide.
Os01g0917700	-	-	-	2.53204	-	2.64329	-	-	-	5.08001	3.66868	4.68192	Similar to wiscott-Aldrich syndrome, C-terminal.
Os01g0917801	-	-	-	5.21956	4.07454	5.42172	-	-	-	3.89662	-	2.25906	Hypothetical conserved gene.
Os01g0917900	-	-	-	2.77533	-	3.04499	-	-	-	3.90799	2.63286	3.17971	Zinc finger, RING/FYVE/PHD-type domain containing protein.
Os01g0918100	-	-	-	-	-	-	-	-	-	2.11883	-	2.16007	Conserved hypothetical protein.
Os01g0918400	-	-	-	-	-	-	-	-	-	-	-	-4.86427	Conserved hypothetical protein.
Os01g0919100	-	3.099	-	-	-	-	-	-	-	-	-	-	Aluminum-induced citrate transporter, Aluminum tolerance
Os01g0919400	-	-	-	-2.56573	-	-3.24954	-	-	-	-2.86402	-	-2.16686	Sucrose phosphate synthase, Sucrose synthesis in pollen germination
Os01g0919700	-	-	-	-2.34788	-	-	-	-	-	-	-	-	Alpha/beta hydrolase fold-1 domain containing protein.
Os01g0919800	-2.03481	-	-	-	-	-	-	-	-	-2.2287	-	-	Similar to Efflux carrier of polar auxin transport.
Os01g0919950	-	-	-	-	-6.77888	-6.02462	-	-	-	-	3.11225	2.89387	Hypothetical protein.
Os01g0921000	-	-2.81913	-	-	-	-	-	-	-	-	-	-	Nucleotide-diphospho-sugar transferase domain containing protein.
Os01g0922350	-	-	-	5.91564	-	6.12731	-	-	-	7.31147	-	4.46396	Hypothetical protein.
Os01g0922600	-	-	-	2.13643	-	2.34555	-	-	-	2.99915	-	2.54921	Similar to SBP-domain protein 4.
Os01g0923200	-	-	-	-	-	-	-	-	-	3.55691	-	-	Similar to AT.I.24-6 protein (Fragment).
Os01g0924000	-	-	-	-2.05224	-	-2.10758	-	-	-	-	-	-	Similar to Chloroplast 50S ribosomal protein L27 (Fragment).
Os01g0924200	-	2.80134	-	-	-	-	-3.40533	-	-	-	-	-	Conserved hypothetical protein.
Os01g0924933	-	-	-	3.67834	-	4.90335	-	-	-	3.6927	-	2.54125	Transferase family protein.
Os01g0925300	-	-	-	2.8486	-	3.58415	-	-	-	6.74483	-	4.66223	Zinc finger, DHHC-type domain containing protein.
Os01g0925700	-	-	-	-3.06227	-4.6331	-3.06797	-	-	-	-	-	-	Similar to predicted protein.
Os01g0926400	-	-	-	-	-	-	-	-	-	3.44264	2.1149	2.78918	Similar to Pectin-glucuronyltransferase.
Os01g0926600	-	-	-	-	-	-	-	-	-	2.44448	-	2.59089	Similar to Pectin-glucuronyltransferase.
Os01g0926700	-	-	-	-	-	-	-	-	-	2.33212	-	2.69085	Similar to secondary cell wall-related glycosyltransferase family 47.
Os01g0926800	-	-	-	-	-	-	-	-	-	-3.29453	-	-	Cellular retinaldehyde-binding/triple function, N-terminal domain containing protein.
Os01g0927000	-	-	-	-	-	2.22213	-	-	-	2.67296	-	-	Similar to SET domain-containing protein SET118.
Os01g0927500	-	-	-	2.3721	-	2.89173	-	-	-	-	-	-	Serine/threonine protein kinase-related domain containing protein.
Os01g0929100	-	-	-	-2.93929	-	-2.21626	-	-	-	-	-	-	Conserved hypothetical protein.
Os01g0930400	-	-	-	-	-	-	-	-	-	-	-	-2.61625	Potassium transporter, High-affinity K acquisition, Root-to-shoot K transport, K-regulated salt tolerance
Os01g0930500	-	-	-	-2.44106	-	-	-	-	-	-	3.37633	-	Conserved hypothetical protein.
Os01g0930800	-2.00014	-	-	-2.22728	-	-2.0975	-	-	-	-	-	-	Glycoside hydrolase, family 1 protein.
Os01g0930900	-	-	-	-	-	-	-	-	-	-	-	-2.43799	Similar to Short chain alcohol dehydrogenase-like.
Os01g0931000	-	-	-	-	-	-	-	-	-	-2.30997	-	-	Similar to tropinone reductase 2.
Os01g0931200	-	-	-	6.08833	-	6.21759	-	-	-	7.48539	-	-	Armadillo-type fold domain containing protein.
Os01g0933075	-	-	-	2.11081	2.0528	-	-	-	-	-	-	-	Hypothetical protein.
Os01g0933500	-	-	-	-	-	-	-	-	-	-2.26037	-	-	Similar to FLP1.
Os01g0934350	-	-	-	-	-	-2.0448	-	-	-	-	-	-	Similar to predicted protein.
Os01g0934400	-	-2.00771	-	-2.91193	-2.54782	-3.15975	-	-	-	-2.22472	-	-	Mog1/PsbP, alpha/beta/alpha sandwich domain containing protein.
Os01g0934800	-3.82712	-	-4.1498	-	-	-	-3.38302	-	-2.39354	-	-	-	Alpha/beta hydrolase fold-1 domain containing protein.
Os01g0934900	-	-	-	-	-	-	-	-	-	2.03025	-	-	Probable esterase PIR7A.
Os01g0934901	2.73328	-	-	-	-	-3.05436	-	-	-	-	-	-	Non-protein coding transcript.
Os01g0935500	-	-	-	-2.53845	-	-	-	-	-	-	-	-	Similar to Potassium transporter 7 (OsHAK7).
Os01g0935600	-	-	-	-	-	-	-	-	-	-2.83469	-	-	Immunoglobulin/major histocompatibility complex, conserved site domain containing protein.
Os01g0935700	-	-	-	-	-	-2.02377	-	-	-	-	-	-	Similar to Cytochrome c1, heme protein.
Os01g0935800	-	-	-	-	-	5.02409	-	-	-	-	-	-	Similar to BRASSINOSTEROID INSENSITIVE 1-associated receptor kinase 1.
Os01g0936600	-	-	-	-	-	-	-	-	-	2.09939	-	2.3346	Hypothetical protein.
Os01g0937025	-	-	-	-	-	-	-2.63204	-	-2.14839	-	-	-	Hypothetical gene.
Os01g0937050	-	-	-	-	-	-	-	-	-2.55553	-	-	-	Homolog of xylanase inhibitor, Chitinase-like protein, Defense response against pathogens, Growth regulation through calcium signaling
Os01g0937100	-	-	-	-	-	-	-2.10807	-	-	2.19811	-	-	Similar to Xylanase inhibitor precursor (Xylanase inhibitor TAXI-I).
Os01g0937900	-	2.54381	-	6.69285	-	7.05664	-	-	-	4.35273	-	3.20359	Conserved hypothetical protein.
Os01g0938100	-	-	-	-2.6725	-	-3.20502	-	-	-	-3.23666	-	-	Photosystem II protein Psb28, class 1 domain containing protein.
Os01g0938200	-	-	-	-	-	4.21204	-	-	-	2.41643	-	-	Similar to RNA-binding protein BRUNOL5 (Fragment).
Os01g0938600	-	-	-	2.79693	-	2.92853	-	-	-	2.31082	-	-	Conserved hypothetical protein.
Os01g0939600	-	-	-	3.55291	-	4.06327	-	-	-	2.96559	-	2.75984	Similar to Glycerol-3-phosphate dehydrogenase-like protein (Fragment).
Os01g0940000	-2.4247	-	-	-2.13049	-	-	-	-	-	-2.1815	-	-	Cytokinin oxidase/dehydrogenase, Crown root formation
Os01g0940600	-	-	-	-	-	-	-	-	-	-2.16105	-	-	Conserved hypothetical protein.
Os01g0940700	-	-	-	-	-	-2.487	-	-	-	-3.59459	-	-4.8027	Similar to Glucan endo-1,3-beta-glucosidase GII precursor (EC 3.2.1.39) ((1->3)- beta-glucan endohydrolase GII) ((1->3)-beta-glucanase isoenzyme GII) (Beta-1,3-endoglucanase GII).
Os01g0940800	-5.28359	-	-2.20651	-	-	-2.54805	-4.5176	-	-	-2.39866	-	-	Similar to Beta-1,3-glucanase precursor.
Os01g0941200	-	-	-	-	2.53699	-	-	-	-	-	-	-	Similar to Glucan endo-1,3-beta-glucosidase GII precursor (EC 3.2.1.39) ((1->3)- beta-glucan endohydrolase GII) ((1->3)-beta-glucanase isoenzyme GII) (Beta-1,3-endoglucanase GII).
Os01g0941800	-3.28649	-	-4.63191	3.7131	-	3.95382	-3.64525	-	-3.2976	4.10211	-	4.0785	Metallophosphoesterase domain containing protein.
Os01g0942300	-	-	-	5.46772	-	6.25674	-	-	-	5.06123	-	5.54492	Similar to Beta glucanase precursor (EC 3.2.1.73) (Fragment).
Os01g0944700	-	-	-	-	2.89376	-	-	-	-	-	3.41612	-	Similar to Beta-1,3-glucanase precursor.
Os01g0944900	-	-	-	-2.78657	-	-2.37363	-	-	-	-6.89306	-	-3.70412	Similar to Glucan endo-1,3-beta-D-glucosidase.
Os01g0945300	-	-	-	-2.06455	-	-	-	-	-	-3.01613	-	-	Amino acid/polyamine transporter I family protein.
Os01g0946100	-	-	-	-	-	3.50332	-	-	-	-	-	-	WD40 repeat-like domain containing protein.
Os01g0946300	-	-	-	-	-	-	-2.05309	-	-2.71241	-	-	-	Similar to Lecithin:cholesterol acyltransferase family protein, expressed.
Os01g0946500	-3.41645	-	-3.49998	-	-	-	-4.01617	-	-5.66497	-	-	-	Similar to Glucan endo-1,3-beta-glucosidase GV (EC 3.2.1.39) ((1->3)-beta-glucan endohydrolase GV) ((1->3)-beta-glucanase isoenzyme GV) (Beta-1,3- endoglucanase GV).
Os01g0946600	-5.52621	-	-3.07118	-	-	-	-	-	-2.75872	-	-	-	Conserved hypothetical protein.
Os01g0946700	-3.47682	-	-3.6702	-	-	-	-6.43198	-	-4.0173	-	-	-	Similar to Glucan endo-1,3-beta-glucosidase GV (EC 3.2.1.39) ((1->3)-beta-glucan endohydrolase GV) ((1->3)-beta-glucanase isoenzyme GV) (Beta-1,3- endoglucanase GV).
Os01g0949700	-	-	-	-	-	-2.58935	-	-	-	-	-	-	Glutathione S-transferase, C-terminal domain containing protein.
Os01g0949750	-	-	-	-	-	-2.0438	-	-	-	-	-	-	Similar to Glutathione S-transferase GST 28 (Fragment).
Os01g0949800	-	-	-	-	-	-	-	-2.20525	-2.89725	-	-	-	Similar to Glutathione S-transferase GST 28 (EC 2.5.1.18) (Fragment).
Os01g0949900	-	-	-	-	-	-	-	-	-3.01367	-	-	-	Conserved hypothetical protein.
Os01g0950000	-2.22849	-	-3.64614	-	-	-	-2.85692	-	-4.59245	-	-	-	Similar to Glutathione S-transferase GST 28 (EC 2.5.1.18) (Fragment).
Os01g0950100	-2.12427	-	-2.84236	-	-	-	-3.3173	-	-4.59035	-	-	-	Non-protein coding transcript.
Os01g0952000	-	-	-	3.99763	-	4.69709	-	-	-	3.93573	-2.37094	3.79979	Similar to Germin-like protein 1-3.
Os01g0952100	-	-	-	-	-	-	-	-	-	-	-	-2.92233	Similar to Germin-like protein subfamily 2 member 4 precursor.
Os01g0952500	-	-	-	-	-	-	-	-	-	-	2.66236	2.22991	A-type response regulator, Cytokinin signaling
Os01g0953000	-	-	-	-2.03602	-	-	-	-	-	-	-	-	Hypothetical protein.
Os01g0954000	-	-	-	-3.40845	-	-	-	-	-	-2.86882	-	-2.69986	NADPH-dependent FMN reductase family protein.
Os01g0954900	-	-	-	4.72412	-	4.90505	-2.43669	-	-	4.2159	-	-	Similar to Nucleoid DNA-binding-like protein.
Os01g0955100	-	-	-	-	2.24831	-	-	-	-	-	-	-	Similar to Calmodulin-like protein (Fragment).
Os01g0955400	-	-	-	-	-	-	-4.87126	-	-2.95261	-	-	-	Similar to cDNA clone:001-105-G04, full insert sequence.
Os01g0955500	-3.09119	-2.08774	-	-	-	-	-3.50447	-	-	-	-	-	Putative calcium-binding protein CML19.
Os01g0956200	-	-	-2.7986	-	-	-	-	-	-	-	-	-	Glycosyltransferase AER61, uncharacterized domain containing protein.
Os01g0957100	-	-	-	4.95309	-	5.77546	-	-	-	6.37481	-	4.54849	Protein kinase, core domain containing protein.
Os01g0957200	-	-	-	2.78543	-	2.95971	-	-	-	-	-	-	Protein of unknown function DUF3411 domain containing protein.
Os01g0958200	-	-	-	-	-	-	-2.30459	-	-	-	-	-2.56684	Curculin-like (mannose-binding) lectin domain containing protein.
Os01g0959200	-2.00014	-	-	-	-	-	-	-	-	-	-	-	Similar to Ci21A protein.
Os01g0959750	-	-	-	-	-	-	-	-	-	-2.70237	-	-	Conserved hypothetical protein.
Os01g0960500	-	-	-	-	-	-	-	-	-	-2.1197	-	-	Zinc finger, RING/FYVE/PHD-type domain containing protein.
Os01g0960900	-3.10825	-	-	-	2.03407	-	-2.44514	-	-	-	3.13217	-	Oligopeptide transporter domain containing protein.
Os01g0961000	-	-	-	-3.17952	-	-2.74599	-	-	-2.03593	-	-	-	Conserved hypothetical protein.
Os01g0962100	-	-	-	-	2.54289	-	-	-	-	-	-	-2.07708	Conserved hypothetical protein.
Os01g0962400	-	-	-	-	-	-	-	-	-	-4.42975	-	-	Ubiquitin-like, Ufm1 domain containing protein.
Os01g0962600	-	-	-	2.75058	-	3.39866	-	-	-	2.9388	-	-	Similar to 40S ribosomal protein S10-1.
Os01g0962700	-3.10377	-	-2.42784	-	-	-	-5.20693	-	-	-	-	-	Similar to Peroxidase 12 precursor (EC 1.11.1.7) (Atperox P12) (PRXR6) (ATP4a).
Os01g0963000	-	-	-	-	-	-	-	-	-	-	-	-2.91274	Similar to Peroxidase BP 1 precursor.
Os01g0963400	-	-	-	-2.82259	-	-	-	-	-	-	-	-	Thioredoxin family protein.
Os01g0963600	-5.8377	-6.29921	-	-	-	-	-	-	-	-2.95015	-	-	ABA/WDS induced protein family protein.
Os01g0964133	-	-	-	2.59648	-	3.33498	-	-	-	3.19539	-	2.59921	Similar to Actin.
Os01g0964266	-	-	-	-	-	-	-	-	-	3.55691	-	-	Hypothetical gene.
Os01g0965400	-	-	-	-	-	-	-	-	-	-2.01332	-	-	Chloroplast-targeted UMP kinase, Regulation of leaf colour
Os01g0965900	-	-	-	-2.13674	-	-2.86462	-	-	-2.42426	-	-	-	Conserved hypothetical protein.
Os01g0966100	-	-	-	-2.89794	-	-	-	-	-	-2.78621	-	-	Similar to Peroxisomal ABC transporter.
Os01g0966200	-	-	-	-	-	-	-	-	2.57515	-	-	-	Protein of unknown function YGGT family protein.
Os01g0966700	-	-	-	-2.13258	-	-	-	-	-	-3.34359	-	-	Similar to Beta-fructofuranosidase (EC 3.2.1.26) (Fragment).
Os01g0967800	-	-	-	-2.10479	-	-	-	-	-	-	-	-	Conserved hypothetical protein.
Os01g0968300	-	-	-	-	-	-	-3.09331	-	-2.19352	-	-	-	Root cap family protein.
Os01g0968400	-	-	-	-	-	-	-2.4606	-	-	-	-	-	Root cap family protein.
Os01g0968800	-	-2.20343	-	-	-	-	-	-	-	-	-	-	Similar to Dehydration responsive element binding protein 1F (DREB1F protein).
Os01g0969100	-	-	-	2.21398	-	3.00316	-	-	-	3.22191	-	-	NAD(P)-binding domain containing protein.
Os01g0970700	-	-	-	-	-	-2.41513	-	-	-	-3.02104	-	-	Peptidase M48, Ste24p family protein.
Os01g0970900	-	-	-	2.14045	-	2.21409	-	-	-	-	-	-	Pentatricopeptide repeat domain containing protein.
Os01g0971000	-3.14082	-	-	-3.70859	-	-2.85213	-	-	-	-5.14504	-	-	Conserved hypothetical protein.
Os01g0971100	-	-	-	-	-	-2.28633	-	-	-	-	-	-	Drought induced 19 family protein.
Os01g0971400	-	-	-	3.71685	-	4.39796	-2.18405	-	-	5.39255	2.23656	5.31347	Similar to Cysteine proteinase.
Os01g0971700	-	-	-	-2.07744	-	-	-	-	-	-3.74763	-	-	Streptomyces cyclase/dehydrase family protein.
Os01g0971900	-	-	-	2.76196	-	2.91276	-	-	-	-	-	-	Similar to BPM.
Os01g0972000	-	-	-	-	2.26893	-	-	-	-	-	-	-	Zinc finger, RING/FYVE/PHD-type domain containing protein.
Os01g0972900	-	-	-	-	-	-	-3.71978	-	-	-	-	-	Similar to Clone ZZD405 mRNA sequence. (Fragment).
Os01g0973400	-	-	-	-	-	-	-	-	-	-2.56989	-	-	Similar to radical SAM domain-containing protein.
Os01g0974200	-3.69313	-	-	-	-	-	-	-	-	-	-	-	RicMT (Metallothionein-like protein).
Os01g0974800	-	-	-	-	-	-	-	-	-	2.01808	-	-	Similar to AtPPa4 (Arabidopsis thaliana pyrophosphorylase 4); inorganic diphosphatase.
Os01g0975900	-	-	-2.01625	-2.63945	-	-3.57877	-	-	-2.62784	-5.18783	-2.0914	-3.3352	Similar to Tonoplast membrane integral protein ZmTIP1-2.
Os01g0976900	-	-	-	-	-	2.14187	-	-	-	2.90154	-	-	Similar to kinase.
Os01g0977100	-	-	-	2.74929	-	3.14841	-	-	-	-	-	-	Similar to predicted protein.
Os01g0977250	-	-	-2.80736	-	-	-	-	-	-	-	-	-	Hypothetical gene.
Os01g0978100	-	-	-	-	-	-2.23999	-	-	-	-	-	-	Similar to Cysteine synthase, mitochondrial precursor (EC 2.5.1.47) (O- acetylserine sulfhydrylase) (O-acetylserine (Thiol)-lyase) (CSase C) (CS-C) (OAS-TL C) (AtCS-C).
Os02g0101100	-	-	-	2.82445	2.4513	2.88241	-	-	-	-	-	-	Initiation factor 3 family protein.
Os02g0101500	-	-	-	-2.4011	-	-3.06373	-	-	-	-2.87927	-	-	Peroxisomal hydroxypyruvate reductase, NADH-dependent HPR, Photorespiratory metabolism
Os02g0102000	-	-	-	-	-	-	-2.53583	-	-	-	-	-	Similar to OSIGBa0134P10.4 protein.
Os02g0102200	5.07768	3.68873	5.22034	-	-	-	2.27684	2.12591	-	-	-	-	Similar to Transmembrane amino acid transporter protein.
Os02g0102250	-	-	-	-	-	-	2.37225	-	-	-	-	-	Hypothetical protein.
Os02g0102300	-	-	-	-3.17977	-2.14934	-2.92484	-	-	-	-2.16517	-	-	Arsenate reductase, Sulfurtransferase/rhodanese-like protein, Regulation of arsenic accumulation
Os02g0103700	-	-	-	2.08126	-	2.3199	-	-	-	2.4505	-	-	Similar to 60S ribosomal protein L9 (Gibberellin-regulated protein GA).
Os02g0103800	-	-	-	-2.21516	-	-2.80246	-	-	-	-3.48883	-	-	Leaf-type ferredoxin-NADP+-oxidoreductase, Regulation of electron partitioning in the chloroplast
Os02g0103900	-	-	-	2.26893	-	-	-	-	-	-	-	-	U3 small nucleolar RNA-associated protein 6 domain containing protein.
Os02g0104100	-	-	-	-	2.62055	-	-	-	-	-	-	-	Similar to MADS-box transcription factor TaAGL18.
Os02g0104500	-	-	-	2.20895	-	2.56817	-	-	-	2.4056	-	-	MYB-like domain containing protein.
Os02g0105400	-	-	-	2.81786	2.21331	2.56841	-	-	-	2.6803	-	-	Similar to L-lactate dehydrogenase A (EC 1.1.1.27) (LDH-A).
Os02g0105500	-	-	-	-	-	-	-	-	-	2.22468	-	-	IQ calmodulin-binding region domain containing protein.
Os02g0106100	-	-	-	-2.01279	-	-4.14009	-2.3508	-	-	-3.40798	-	-3.90704	Vacuolar acid invertase, Sugar metabolism, Regulation of grain size
Os02g0106600	-	-	-	4.74904	4.39736	5.34756	-	-	-	4.11045	3.83325	2.49404	Zinc finger, RING/FYVE/PHD-type domain containing protein.
Os02g0106900	-	-	-	2.14983	-	-	-	-	-	-	-	-	Protein kinase, core domain containing protein.
Os02g0107200	-	-	-	-	-	-	-	-	-	2.52848	-	-	Similar to diphosphomevalonate decarboxylase.
Os02g0107300	-	-	-	-	2.71241	-	-	-	-	-	-	-	Conserved hypothetical protein.
Os02g0108000	-	-	-	-	-	-	2.16125	-	-	-	-	-	Hypothetical protein.
Os02g0110101	-3.0271	-	-	-	-	-2.78924	-	-	-	-3.68361	-	-3.18819	Hypothetical gene.
Os02g0110200	-	-	-	-	-	-2.45148	-	-	-	-	-	-2.15244	Fatty acid 13-hydroperoxide lyase (CYP74B), Plant defense
Os02g0110600	-	-	-	-	-	-	-	-	-	2.9622	2.82876	2.36522	Similar to protein kinase.
Os02g0111800	-	-	-	-	-	4.52291	-	-	-	-	-	-	Protein kinase, core domain containing protein.
Os02g0112100	7.51597	3.31143	7.00386	-	-	-	2.30048	-	-	-	-	-	High-affinity nitrate transporter, Nitrate uptake, Nitrate transport
Os02g0112600	5.23378	-	4.8037	-	-	-	-	-	-	-	-	-	High-affinity nitrate transporter, Nitrate uptake, Nitrate transport
Os02g0114100	-	-	-	-	-	4.34844	-	-	-	-	-	-	Protein of unknown function DUF6, transmembrane domain containing protein.
Os02g0114200	-	-	-	-	-	-	-2.32061	-	-	3.09622	2.2507	2.86876	Serine carboxypeptidase III precursor (EC 3.4.16.5).
Os02g0116700	-	-	-	2.13178	-	2.52253	-	-	-	2.8952	-	-	Protein kinase, core domain containing protein.
Os02g0116800	-	-	-	4.17505	-	4.25592	-	-	-	5.70883	-	-	Remorin, C-terminal region domain containing protein.
Os02g0117500	-	-	-	-	-3.12184	-	-	-	-	-	-	-	Similar to Glutamate receptor 3.3 precursor (Ligand-gated ion channel 3.3).
Os02g0117600	-	-	-	-2.4971	-	-2.19321	-	-	-	-2.61315	-	-	Peptidyl-prolyl cis-trans isomerase, FKBP-type domain containing protein.
Os02g0120100	-7.18839	-	-2.95927	-	-	-	-6.25393	-	-	-	-	-	Serine/threonine/tyrosine protein kinase, STY kinase, Regulation of ammonium uptake
Os02g0120200	-2.2532	-	-	-	-	-	-	-	-	-	-	-	Similar to Phospholipase D nu-2 (Fragment).
Os02g0120800	-	-	-	-	-	-	-	-	-	4.0806	-	2.91284	Similar to Small GTP-binding protein (Fragment).
Os02g0121500	-	-	-	-	-	-	-	-	-	-2.04087	-	-	Conserved hypothetical protein.
Os02g0121700	-	-	-	-3.18684	-	-4.84816	-	-	-	-	-	-3.34185	Terpenoid synthase domain containing protein.
Os02g0122400	-	-	-	3.156	-	3.65842	-	-	-	2.09198	-	-	Similar to Plastid division protein.
Os02g0122600	-	-	-	-	-	-	-	-	-	-2.23488	-	-	EF-Hand type domain containing protein.
Os02g0122700	-	-	-	-	-	4.26077	-	-	-	-	-	-	Similar to SET domain protein.
Os02g0123200	-	-	-	-	-	-	-	-	-	-2.21142	-	-	Similar to SSE1.
Os02g0123450	-	-	-	2.4633	2.53841	3.61784	-	-	-	-	-	-	Hypothetical protein.
Os02g0123700	-	-	-	-	-	-	-	-2.29037	-	-	-	-	Similar to CEL5=CELLULASE 5 (Fragment).
Os02g0123801	-	-	-	-	-	-	-3.95365	-	-	-	-	-	Hypothetical protein.
Os02g0124501	-2.15269	-	-2.24065	-	-	-	-	-	-	-	-	-	Hypothetical protein.
Os02g0124599	-3.72339	-	-2.80736	-	-	-	-	-	-	-	-	-	Similar to FAD-binding domain-containing protein.
Os02g0124600	-	3.07	-	-	-	-3.39867	-	-	-3.87306	-	-	-	Similar to FAD binding domain containing protein.
Os02g0124650	-3.53859	3.39868	-	-	-	-	-	-	-2.09075	-	-	-	Hypothetical protein.
Os02g0124800	-	-	-	-3.34868	-	-3.54161	-	-	-	-2.43079	-	-	Conserved hypothetical protein.
Os02g0124866	-	-	-	-4.38331	-2.54709	-3.57685	-	-	-	-	-	-	Hypothetical gene.
Os02g0125200	-	-	-	-	-	2.79758	-	-	-	-	-	-	Similar to DNA-binding protein.
Os02g0125350	-	-	-	-	5.11535	-	-	-	-	-	-	-	Hypothetical gene.
Os02g0125400	-	-	-	2.53153	-	2.65317	-	-	-	4.21507	2.01921	4.32785	P-type cyclin, PHO80 homologous protein
Os02g0125566	2.21599	-	-	-	-	-	-	-	-	-	-	-	Hypothetical protein.
Os02g0126700	-	-	-2.45148	-	-	-	-	-	-	-	-	-	Similar to Small nuclear ribonucleoprotein homolog.
Os02g0127600	-	-	-	-	-	3.57275	-	-	-	-	-	-	Pentatricopeptide repeat domain containing protein.
Os02g0127900	-	-	-	2.02695	-	-	-	-	-	-	-	-	Conserved hypothetical protein.
Os02g0128000	-3.37882	-	-	-	-	-	-	-	-	-	-	-	Similar to Cytosolic class I small heat shock protein 6 (Fragment).
Os02g0129300	-	-	-	-3.21713	-	-3.22877	-	-	-	-	-	-	Conserved hypothetical protein.
Os02g0129800	-2.70477	-2.00427	-2.39408	-3.35182	-2.92164	-4.40285	-	-2.26612	-	-3.11438	-4.90996	-2.26077	Conserved hypothetical protein.
Os02g0129900	-	-	-	-	-	-2.19156	-	-	-	-2.37605	-	-	Similar to hydrolase, acting on ester bonds.
Os02g0130100	-	-	-	-2.27456	-2.02246	-2.58706	-	-	-	-2.2495	-	-	SNO glutamine amidotransferase family protein.
Os02g0130200	-	-	-	-	-	-	-3.32545	-	-	-	-	-	Pectin lyase fold/virulence factor domain containing protein.
Os02g0130600	-	-	-	3.5633	-	4.41347	-	-	-	4.49898	-	2.92491	Conserved hypothetical protein.
Os02g0130900	-	-	-	-	-	2.13339	-	-	-	-	-	-	Ubiquitin-conjugating enzyme E2C-binding protein domain containing protein.
Os02g0131800	-	-	-2.56013	-	-	-	-3.42044	-	-	-	-	-	Trivalent AI influx transporter, Aluminum (Al) tolerance
Os02g0133200	-	-	-	-	-	3.61326	-3.67709	-	-	-	-	-	Similar to Phosphatidylinositol transfer-like protein IV.
Os02g0134100	-	-	-	-	-2.07337	-	-	-	-	-	-	-	Hypothetical gene.
Os02g0134300	2.29346	-	-	-	-	-	4.00556	-	-	-	-	3.54367	Protein of unknown function DUF701, zinc-binding putative family protein.
Os02g0134400	-	-2.30329	-	-	-	-	-	-	-	-	-	-	Fumarate reductase/succinate dehydrogenase flavoprotein, C-terminal domain containing protein.
Os02g0135900	-	-	-	-2.42742	-	-	-	-	-	-	-	-	Granule-bound starch synthase (GBSS)-binding protein, CBM48 domain-containing protein, Mediation of the localization of GBSSs to starch granules during amylose biosynthesis
Os02g0136000	-5.70273	-	-3.33311	-2.04159	-	-	-4.16588	-	-4.62502	-	-	-	Phox/Bem1p domain containing protein.
Os02g0136900	-	-	-	-	-	-	-	-	-	5.73516	-	4.55847	Protein kinase, core domain containing protein.
Os02g0136933	-	-	-	2.26512	-	2.69986	-	-	-	-	-	-	Hypothetical conserved gene.
Os02g0137700	-	-	-	-	-	-3.47727	-	-	-	-3.55002	-2.04428	-2.28136	NAD(P)-binding domain containing protein.
Os02g0138000	-	-	-	-	-	2.38296	-	-	-	3.91771	-	-	Leucine-rich repeat, plant specific containing protein.
Os02g0138100	-	-	-	-2.84514	-	-3.42024	-	-	-	-	-	-	Conserved hypothetical protein.
Os02g0139200	-	-	-	2.41894	-	-	-	-	-	-	-	-	Skb1 methyltransferase family protein.
Os02g0140800	-	-	-	-	-	-2.44277	-	-	-	-	-	-	Conserved hypothetical protein.
Os02g0143200	-	-	-	-	-	-	-2.33872	-	-	-	-	-	Armadillo-type fold domain containing protein.
Os02g0147700	-	-	-	-	-	-	-	-	-	-	3.62653	-	Conserved hypothetical protein.
Os02g0148300	-	-	-	-2.9599	-	-	-	-	-	-	-2.44258	-	Similar to Myosin-like protein (Fragment).
Os02g0148700	-	-	2.7098	-	-	-	-	-	-	-2.54531	-	-	Hypothetical gene.
Os02g0149750	-	-	-	4.43968	-	4.21204	-	-	-	3.63211	-	-	Hypothetical protein.
Os02g0149900	-4.63157	-3.17446	-2.0551	-2.39715	-	-2.97575	-	-	-	-	-	-4.02415	Putative homeobox-leucine zipper protein HOX26.
Os02g0150300	-	-	-	-	-	-	-	-	-	-	-	3.40263	FAD-dependent pyridine nucleotide-disulphide oxidoreductase domain containing protein.
Os02g0151300	-	-	-	-	-	-	-	-	-	-	3.166	-	Similar to Cellulase (Fragment).
Os02g0151350	-	-	-2.60994	-	-	-2.1387	-2.63527	-	-	-	-	-	Hypothetical protein.
Os02g0152400	-	-	-	3.28178	2.12564	3.50481	-	-	-	4.53005	2.85232	4.78993	Rubisco small subunit 1, Reguration of Rubisco catalytic activity
Os02g0153200	-	-	-	-2.9599	-2.02955	-	-	-	-	-	-	-	Leucine-rich repeat receptor-like kinase
Os02g0153300	-	-	-	-	-	-	-	-	-2.39504	-	-	-	Hypothetical protein.
Os02g0153400	-	-	-	-	-	2.62014	-	-	-	-	-	-	Leucine-rich repeat receptor-like kinase
Os02g0153700	-	-	-	-	-	-	-	-	-	-	-3.61897	-	Leucine-rich repeat receptor-like kinase
Os02g0154000	-	-	-2.23359	-	-	-	-	-	-	-	-	-	Leucine-rich repeat receptor-like kinase, Positive regulation of the drought stress response and tiller development
Os02g0154100	-	-	-	-	-	-	-	-	-	2.60824	-	-	Antisense long noncoding RNA, Regulation of sense LRK gene cluster expression, Regulation of grain yield
Os02g0155400	-	-	-	-	-	-2.68335	-	-	-	-	-	-	Leucine-rich repeat, N-terminal domain containing protein.
Os02g0155900	-	-	-	-2.98244	-3.99927	-3.24588	-	-	-	-	-	-	Leucine-rich repeat domain containing protein.
Os02g0156700	-	-	-	-	-	-	-	-	-	-	-	-2.88606	Hypothetical protein.
Os02g0158100	-	-	-	-	-	3.38076	-2.11396	-	-	-	-	-	EF hand domain containing protein.
Os02g0158350	-	-	-	-	-	-	-	-	-	2.3808	-	2.27139	Hypothetical protein.
Os02g0158500	-	-	-	-	-	-	-	-	-	2.62191	2.28399	2.72208	Uncharacterized plant-specific domain 01627 containing protein.
Os02g0158550	-	-	2.14625	-	-	-	-	-	-	-	-	-	Hypothetical protein.
Os02g0158701	-	-	-	-	-	-2.51533	-	-	-2.03815	-	-	-	Similar to predicted protein.
Os02g0158800	-	-	-	2.45434	-	3.05922	-	-	-	4.58577	-	2.5953	Protein of unknown function DUF246, plant family protein.
Os02g0158900	-	-	-2.68777	-	-	-	-	2.50964	-	-	-	-	Similar to SNF4.
Os02g0159000	-	-	-	4.37582	-	-	-	-	-	-	-	-	Conserved hypothetical protein.
Os02g0159200	-	-	-	-2.04204	-	-	-	-	-	-	-	-	Protein of unknown function DUF292, eukaryotic domain containing protein.
Os02g0159850	-	-	-	-	-	-2.85863	-	-	-	-	-	-	Similar to predicted protein.
Os02g0160250	-	-	-	-	-	-2.04114	-	-	-	-	-	-	Hypothetical conserved gene.
Os02g0160400	-	-	-	-	-	-	-	-	-	4.82521	-	4.41092	Similar to Monosaccharide transporter 3.
Os02g0160500	-	-	-	-2.07255	-	-	-	-	-	-	-	-	Hypothetical conserved gene.
Os02g0161800	-	-	-	5.46772	-	6.22025	-	-	-	4.49685	-	-	Similar to Peroxidase precursor (EC 1.11.1.7).
Os02g0162600	-	-	-	-2.45253	-	-2.7047	-	-	-	-2.01332	-	-	Conserved hypothetical protein.
Os02g0164400	-	-	-	-	-	-	-2.263	-	-	-	-	-	Hypothetical conserved gene.
Os02g0165500	-	-	-	3.59539	3.37881	3.72395	-	-	-	3.7003	2.47247	-	Conserved hypothetical protein.
Os02g0166600	-	-	-	-	-	-	-	-	-	-	-	-3.58403	Hypothetical protein.
Os02g0166800	-	-	-	2.4092	-	2.53544	-	-	-	-	-	-	Protein of unknown function DUF640 domain containing protein.
Os02g0166950	-	-	-2.54543	-	-	-	-	-	-	-	-	-	Hypothetical gene.
Os02g0167100	-	-	-	-	-	-	-	-	-	-2.26037	-	-	Similar to 3-mercaptopyruvate sulfurtransferase precursor (EC 2.8.1.1).
Os02g0167300	-	-	-	-	-	2.69362	-	-	-	-	-	-	Tubulin beta-3 chain (Beta-3 tubulin).
Os02g0167366	-	-	-	3.55117	-	3.41735	-	-	-	-	-	-	Hypothetical protein.
Os02g0168100	-	-	-	-	-	-	-	-	-	-3.13587	-	-	Similar to 4-hydroxyphenylpyruvate dioxygenase.
Os02g0168400	-	-	-	-	-	-	-	-	-	3.85511	-	-	Hypothetical conserved gene.
Os02g0169151	-2.48022	-	-3.16703	-	-	-	-4.05874	-	-	-	-	-	Hypothetical gene.
Os02g0172800	-	-	-	-	-	4.44071	-	-	-	3.31721	-	-	Similar to Zinc-binding protein.
Os02g0173200	-	-	-	-	-	-	-	-	-	-2.28043	-	-	VQ domain containing protein.
Os02g0174300	-	-	-	2.19781	-	-	-	-	-	-	-	-	Hypothetical conserved gene.
Os02g0175000	-	-	-	-	-3.51629	-	-	-	-	-	-	-	Ion transporter , Na+ transport
Os02g0175400	-	-	-	-	-	-	-2.20134	-	-	2.63392	-	-	Similar to Vacuolar H(+)-ATPase subunit A (Fragment).
Os02g0177633	-	-	-	-	-	-	-	-	-	-	2.19143	-	Hypothetical protein.
Os02g0177900	-	-	-	-	-	-2.34007	-	-	-	-	-	-	Carbohydrate kinase, FGGY domain containing protein.
Os02g0178100	-	-	-	-	-	-2.64423	-	-	-	-2.86827	-	-	Similar to CONSTANS-like protein CO6.
Os02g0178500	-	-	-	-	-	2.60027	-	-	-	3.19724	-	-	Similar to DEM2.
Os02g0179225	-2.92097	-	-	-	-	-	-	-	-	-	-	-	Hypothetical protein.
Os02g0179400	-	-	-	4.43968	-	5.3053	-	-	-	-	-	-	Similar to Tubby-like protein 13.
Os02g0179450	-	-	-	2.12718	-	-	-	-	-	-	-	-	Non-protein coding transcript.
Os02g0179600	-	-	-2.14302	2.58535	-	2.07891	-2.07912	-	-	-	-	-	Uncharacterized conserved protein UCP015417, vWA domain containing protein.
Os02g0181900	-	-	-	-	-	-2.39024	-	-	-	-2.25576	-2.6501	-2.74197	Similar to ClpB.
Os02g0182300	-	-	-	-	-	-	2.40581	-	-	-	-	-	Hypothetical conserved gene.
Os02g0182600	-	-	-	-	-	-	-	-	-	4.55329	-	4.79327	Similar to Protein kinase-like protein (Fragment).
Os02g0183900	2.39313	-	-	-	-	-	2.24937	-	-	-	-	-	Similar to Isoleucine-tRNA ligase-like protein.
Os02g0184200	-	-	-	-4.00943	-	-3.09714	-	-	-	-	-	-	Similar to Vacuolar proton pyrophosphatase.
Os02g0184300	-	-	-	-	-	-	-	-	-	-2.14032	-	-	Hypothetical protein.
Os02g0184800	-	-	-	-	-	-	-	-	-	-2.13847	-	-	Hypothetical protein.
Os02g0185300	-	-2.04836	-	-	-	-2.00037	-	-	-	-2.3698	-	-	Cytochrome P450 family protein.
Os02g0185400	-	-	-	-	-	-	-	-	-	-2.23681	-	-	Cytochrome P450 domain containing protein.
Os02g0185500	-6.36647	-3.38872	-	-	-	-	-	-	-	-	-	-	Similar to cDNA, clone: J065218M03, full insert sequence.
Os02g0186200	-	-	-	-	-	-3.30639	-	-	-	-2.5559	-	-3.31068	Similar to Cytochrome P450 CYP71K14.
Os02g0186400	-	-	-	-	-	-	-	-	-	-2.24035	-	-	Spectrin repeat containing protein.
Os02g0188400	-	-2.47296	-2.34401	-	-	-	2.9635	-	-	-	-	-	Hypothetical protein.
Os02g0188500	-	-	-	-	-	4.35354	-	-	-	-	-	-	Ubiquitin domain containing protein.
Os02g0189200	-	-	-	4.01549	-	4.27458	-	-	-	3.08891	-	-	Lipase, GDSL domain containing protein.
Os02g0189300	-	-	-	2.55447	-	2.21409	-	-	-	3.46928	-	-	Esterase, SGNH hydrolase-type domain containing protein.
Os02g0189400	-	-	-	2.83901	-	3.19908	-	-	-	2.46359	-	-	Defence response, Rin4 domain containing protein.
Os02g0190500	-	-	-	4.37212	-	4.74469	-	-	-	5.91672	-	3.31809	Serine/threonine protein kinase-related domain containing protein.
Os02g0191300	-	-	-	-	-	-	-	-	-	-3.2319	-	-2.19302	Similar to Amino acid transporter-like protein.
Os02g0191700	-	-6.57761	-	-	-	-	-	-	-	-	-	4.9546	EF-HAND 2 domain containing protein.
Os02g0191800	-	-	-	3.07596	2.34448	2.91877	-	-	-	-	2.81626	-	Conserved hypothetical protein.
Os02g0192150	-2.89646	-	-	-	-	-	-	-	-	-	-	-	Hypothetical protein.
Os02g0192200	2.90037	2.93338	3.35833	-	-	-	-	-	-	-	-	-	Octicosapeptide/Phox/Bem1p domain containing protein.
Os02g0192250	-	-	-2.55433	-	-	-	-	-	-	-	-	-	Non-protein coding transcript.
Os02g0192500	-	-	-	2.46407	-	2.38606	-	-	-	4.18637	-	-	Similar to Cellulose synthase-like protein (Fragment).
Os02g0192600	-	-	-	3.48569	-	3.17301	-	-	-	4.31984	-	-	Hypothetical protein.
Os02g0192700	-	-	-	-2.2416	-	-2.76074	-2.27094	-	-	-	-	-	Similar to Thioredoxin peroxidase.
Os02g0193100	-3.46131	-	-	-	3.31933	3.65267	-	-	-	-	-	-	Conserved hypothetical protein.
Os02g0193200	-2.26142	-	-	-	-	-	-	-	-	-	-	-	Similar to TMV response-related protein.
Os02g0193600	-	-	-	4.33658	-	4.70774	-	-	-	-	-	-	Mitotic checkpoint serine/threonine protein kinase, Bub1 domain containing protein.
Os02g0193732	-	-	-	-	2.65906	-	-	-	-	-	-	-	Hypothetical conserved gene.
Os02g0193933	-	-	-	-	-	-	-	-	-3.15139	-	-	-	Similar to predicted protein.
Os02g0194700	-	-	2.05531	-	-	-2.65399	-	-	-	-4.98364	-	-3.00072	Similar to Lipoxygenase 2.3, chloroplast precursor (EC 1.13.11.12) (LOX2:Hv:3).
Os02g0194800	-	-	-	2.02527	-	2.12133	-	-	-	-	-	-	C-CAP/cofactor C-like domain domain containing protein.
Os02g0194900	-	-	-	2.02695	-	-	-	-	-	-	-	-	Basic-leucine zipper (bZIP) transcription factor domain containing protein.
Os02g0197125	-	-	-	-2.38236	-	-2.53553	-	-	-	-2.44845	-	-2.29722	Hypothetical protein.
Os02g0197200	-	-	-	-3.49484	-	-4.07869	-	-	-	-3.89772	-	-2.28323	Mlo-related protein family protein.
Os02g0197600	-3.73929	-	-	-2.325	-	-2.7988	-2.85606	-	-	-2.65129	-	-	Chlorophyll a/b-binding protein type III (Fragment).
Os02g0198000	-	-	-	-	-	-	-	-	-	-4.66493	-	-	Protein of unknown function DUF1677, Oryza sativa family protein.
Os02g0198366	-	-	-2.98728	-	-	-	-	-	-	-	-	-	Hypothetical protein.
Os02g0198400	-	-	-	3.52226	-	4.11821	-	-	-	5.30695	-	-	Similar to predicted protein.
Os02g0198700	-	-	-	-	-	-	-2.06288	-	-	-	-	-	Similar to Subtilisin-like protease.
Os02g0199500	-	-	-	-	-	-	-	2.15099	-	-	-	-	Cyclin-like F-box domain containing protein.
Os02g0199600	-	-	-	-2.30335	-	-	-	-	-	-2.55295	-	-	Similar to F-box domain containing protein.
Os02g0199666	-	-	-	-	-	-	-	-	-	-2.354	-	-	Hypothetical protein.
Os02g0200800	-	-	-	2.8406	-	3.23126	-	-	-	3.06119	-	-	Targeting for Xklp2 family protein.
Os02g0200900	-	-	-	-	-	-	-	-	2.12992	-	-	-	Hypothetical conserved gene.
Os02g0202000	-	-	-	-	-	2.10949	-	-	2.51874	-	-	-	Ethylene response factor, Transcription factor, Regulation of wax synthesis, Drought tolerance
Os02g0204300	-	-	-	-	-	-	-	-	-	-2.21208	-	-	Similar to Fgenesh protein 41.
Os02g0204400	-	-	-	-	-	-2.03926	-	-	-	-	-	-	Similar to (6-4)DNA photolyase.
Os02g0204500	-	-	-	-2.85376	-	-	-	-	-	-	-	-	Hypothetical conserved gene.
Os02g0205200	-	3.41535	2.15047	-	-	-	-	-	-	12.1425	-	-	Similar to Unidentified precursor.
Os02g0206100	-	-	-	-	-	-	-	-	-	-2.46018	-	-	UDP-glucuronosyl/UDP-glucosyltransferase family protein.
Os02g0206550	-	-	-	-	-	-	3.49306	-	-	-	-	-	Hypothetical protein.
Os02g0206700	-	2.04025	-	-	-	-3.08407	-	-	-	-3.06806	-	-2.06859	UDP-glucuronosyl/UDP-glucosyltransferase family protein.
Os02g0207100	-	-	-	-	-	-2.45093	-	-	-	-2.85217	-	-	Similar to UDP-glycosyltransferase UGT99C4.
Os02g0207500	-	-	-	-	-	-	-	-	-	-	4.48381	5.15342	Hypothetical gene.
Os02g0207900	-	-	-	-	-	-	-	-	-	-	-	-3.65645	Similar to esterase/lipase/thioesterase family protein.
Os02g0208150	-	-	-	11.4904	-	-	-	-	-	-	-	-	Hypothetical protein.
Os02g0208500	-	-	-	-	-	-	-	-	-	-	2.06834	2.34097	Conserved hypothetical protein.
Os02g0208675	-	-	-	2.38519	2.32947	-	-	-	-	-2.91142	-	-	Hypothetical protein.
Os02g0209201	-	-	-	-2.08819	-	-	-	-	-	-	-	-	Non-protein coding transcript.
Os02g0211000	-	-	-	-	-	-3.15885	-	-	-	-	-	-	Conserved hypothetical protein.
Os02g0212400	-	-	-	-	-	-3.15885	-	-	-	-	-	-	Conserved hypothetical protein.
Os02g0215200	-	-	-	-	-	-	-	-	-	-2.35791	-	-	Class-I type histone deacetylase, Vegetative growth
Os02g0215500	-	-	-	-	-	-	-	-	-	-3.86413	-	-4.49188	Protein kinase, catalytic domain domain containing protein.
Os02g0216300	-4.75919	-	-	-	-	-	-	-	-	-	-	-	Similar to cDNA clone:J023088C01, full insert sequence.
Os02g0218400	-	-	-	-	-2.56312	-	-	-	-	-	-	-	Serine/threonine protein kinase-related domain containing protein.
Os02g0218550	-	-	-	2.30507	-	-	-	-	-	-	2.04516	-	Hypothetical protein.
Os02g0218700	-2.78156	-	-3.60374	-	-	-2.10299	-	-	-	-	-	-	Allene oxide synthase (CYP74A3), Fatty acid 9-/13-hydroperoxide lyase (CYP74C), Biosynthesis of jasmonic acid (JA), Plant defense
Os02g0218800	-	-	-2.34721	-	-	-	-	-	-2.34372	-	-	-	Allene oxide synthase (CYP74A4), Fatty acid 9-/13-hydroperoxide lyase (CYP74C), Biosynthesis of jasmonic acid (JA), Plant defense
Os02g0219200	-	-	-	5.91237	-	6.97868	-	-	-	3.24977	-	2.94769	Similar to Beta-galactosidase precursor (EC 3.2.1.23) (Lactase) (Acid beta- galactosidase) (Exo-(1-->4)-beta-D-galactanase).
Os02g0219400	-	-	-	2.04055	-	2.43066	-	-	-	-	-	-	Similar to Yarrowia lipolytica chromosome F of strain CLIB99 of Yarrowia lipolytica.
Os02g0219950	-	-	-	-	-	-	-3.79681	-3.63178	-	-	-	-	Hypothetical protein.
Os02g0221100	-	-2.80569	-	-	-	-	-	-	-	-3.1124	-	-2.3659	Helix-loop-helix DNA-binding domain containing protein.
Os02g0221900	-	-	-	4.12733	-	3.92959	-	-	-	-	-	2.15647	Cytochrome P450 family member, Homolog of Arabidopsis MORE AXILLARY GROWTH 1 (MAX1)
Os02g0223700	-	-	-	-	-	-	2.61402	-	2.13379	-	-	-	Protein of unknown function DUF3511 domain containing protein.
Os02g0224300	-	-	-	-	-	-	-	-	-	-	-2.02612	-	HMW glutenin family protein.
Os02g0224800	-	-	-	-	-	-	-	-3.23654	-	-	-	-	Ndr family protein.
Os02g0224850	-	-	-	-	-	-	-	-	-	2.38456	2.04516	-	Non-protein coding transcript.
Os02g0225000	-	-	-	-3.46697	-2.54744	-2.09653	-	-	-	-	-	-	Similar to cDNA clone:001-044-E12, full insert sequence.
Os02g0225900	-2.15675	-	-	-	-	-	-	-	-	-	-	-	Conserved hypothetical protein.
Os02g0226200	-4.73492	-	-2.63509	-2.27166	-	-2.76542	-4.93979	-	-2.40761	-2.69746	-	-	HAD-superfamily subfamily IB hydrolase, hypothetical 1 protein.
Os02g0226400	-	-	-	-	-	2.22327	-	-	-	-	-	-	Hypothetical gene.
Os02g0226500	-	-2.56972	-	-	-2.29715	-	-	-	-	-	-	-	Non-protein coding transcript.
Os02g0227100	-	-	-	-	-	-	-3.13661	-	-3.15357	-	-	-	Conserved hypothetical protein.
Os02g0227700	-	-	-	-2.84514	-2.08183	-2.44639	-	-	-	-3.02588	-2.09746	-2.74026	Serine/threonine protein kinase-related domain containing protein.
Os02g0228151	-	-	-	-	-	-	-2.1349	-	-	-2.9975	-	-2.26213	Conserved hypothetical protein.
Os02g0228300	-2.05426	-	-	-2.42305	-	-2.17396	-	-	-	-3.0542	-	-2.25112	Protein kinase, core domain containing protein.
Os02g0228400	-	-	-	-	-	-	-	-	-	-	-	-2.92962	Hypothetical protein.
Os02g0229800	-	2.15686	-	-	-	-	-2.19324	-	-	-	-	-	Conserved hypothetical protein.
Os02g0230000	-	-	-	2.85733	-	2.83144	-	-	-	-	-	-	Conserved hypothetical protein.
Os02g0230875	-2.24054	-	-	4.18495	-	4.11445	-	-	-	-	-	-	Conserved hypothetical protein.
Os02g0232000	-	-	-	-	-	-2.01926	2.88133	-	2.82972	-	-	-	Similar to Heat shock transcription factor 29 (Fragment).
Os02g0232050	-	-	-	-	-	-	2.90292	-	2.78572	-	-	-	Hypothetical gene.
Os02g0232900	-2.50922	-	-	3.64294	-	4.14784	-	-	-	4.98751	-	3.96862	A member of the Nodulin26-like Intrinsic Protein (NIP) family, Arsenite transporter
Os02g0233200	-2.10304	-	-	-	-	-	-	-	-	-	-	-	Similar to Brassinazole-resistant 1 protein.
Os02g0234500	-	-	-	-2.10485	-	-2.32338	-	-	-	-	-	-	NAD(P)-binding domain containing protein.
Os02g0235802	-	-	-	2.1666	-	2.64446	-	-	-	-	-	-	Hypothetical protein.
Os02g0236000	-	-	-	2.06088	-	-	-	-	-	-	-	-	Similar to Aspartate aminotransferase (EC 2.6.1.1) (Fragment).
Os02g0236600	-	-	-	4.52343	2.27278	5.2242	-3.52192	-	-	4.70132	2.66071	3.0787	Peroxidase P7 (EC 1.11.1.7) (TP7).
Os02g0236800	-	-	-	-	-	2.01796	-	-	-	2.81632	2.81439	2.58202	Similar to Peroxidase (EC 1.11.1.7).
Os02g0240100	-	-	-	-3.41787	-	-2.02079	-	-	-	-	-	-3.74247	Similar to Peroxidase 2 (Fragment).
Os02g0240300	-	-	-	-4.69833	-	-3.34012	-	-	-	-4.87407	-	-3.18459	Similar to Class III peroxidase GvPx2b (Fragment).
Os02g0247000	-	-	-	-	-	2.45671	-	-	-	2.24056	-	-	Protein of unknown function DUF605 domain containing protein.
Os02g0247100	-	-	-	-	-	-	-	-	-	3.77273	-	-	Similar to bZIP transcription factor family protein.
Os02g0248200	-2.44329	-6.627	-	2.29863	-	-	-	-	-	-	-	-	Zinc finger, RING-type domain containing protein.
Os02g0248300	-	-	-	2.30633	-	-	-	-	-	-	-	-	Hypothetical protein.
Os02g0248440	-	-	-	-	-	-	-	-	-	-3.11289	-	-	`
Os02g0249200	-	-	3.65929	-	2.59289	2.07538	-	-	-	-	-	-	Similar to RING-H2 finger protein ATL5H.
Os02g0249300	-	-	2.76288	-	-	-	-	-	-	-2.13766	-	-	Zinc finger, RING/FYVE/PHD-type domain containing protein.
Os02g0250600	-	-	-	-	-	4.35354	-	-	-	-	-	-	Late embryogenesis abundant protein repeat containing protein.
Os02g0251700	-	-	-	-	-	-2.49936	-	-	-	-	-	-	Conserved hypothetical protein.
Os02g0253150	-	-	-	-	-	-	2.53961	-	-	-	-	-	Glycosyl transferase, family 20 domain containing protein.
Os02g0254600	-	-	-	-	-	-	-	-	-	-2.15902	-	-	Conserved hypothetical protein.
Os02g0255000	-	-	-	-2.24427	-	-	-	-	-	-	-	-	Similar to Cyclic nucleotide-gated ion channel 1.
Os02g0255100	-	-	-	-	-	-	-	-	-	2.68081	-	-	Mitochondrial protein phosphatase 2C protein 13, Pollen germination
Os02g0256100	-	-	-	6.43529	-	7.15658	-	-	-	5.59209	-	4.99389	Pectin lyase fold/virulence factor domain containing protein.
Os02g0256200	-	-	-	-	-	-	-	-	-	4.65995	4.97839	3.4431	Similar to Histidine-rich protein.
Os02g0256500	-	-	-	-	-	-	-2.43911	-	-	-	-	-	Conserved hypothetical protein.
Os02g0257200	-	-	-	-	-	-	-	3.28651	-	-	-	-	Conserved hypothetical protein.
Os02g0257300	-	-	2.75226	-	-	-2.08963	-	-	-	-	-	-	Rhodanese-like domain containing protein.
Os02g0258200	-	-	-	5.03812	-	5.46526	-	-	-	8.28412	-	-	Similar to high mobility group family.
Os02g0258250	-	-	-	5.65816	-	6.11984	-	-	-	7.43509	-	-	Hypothetical conserved gene.
Os02g0258300	-	-	-	-	-	-	-	-	-	3.77273	-	-	Zinc finger, FYVE/PHD-type domain containing protein.
Os02g0258800	-	-	-	-	-	-2.09101	-2.47516	-	-	-2.40919	-	-2.41376	Conserved hypothetical protein.
Os02g0258900	-	-	-	-4.28839	-	-3.62313	-	-	-	-3.7168	-	-2.23779	Similar to Molybdopterin biosynthesis CNX2 protein (Molybdenum cofactor biosynthesis enzyme CNX2).
Os02g0259600	-	-	-	-	-	-	-	-	-	-	2.02617	-	Similar to 50S ribosomal protein L21, chloroplast precursor (CL21) (CS-L7).
Os02g0259850	-	-	-	-	-	-	-	-	-	2.19655	-	2.05537	Hypothetical gene.
Os02g0259900	-	-	-	-	-	-	-	-	-	-	2.49457	-	Conserved hypothetical protein.
Os02g0261000	-	-	-	-	-	2.36337	-2.54395	-	-	4.37061	3.37035	3.63586	Conserved hypothetical protein.
Os02g0264700	-	-	-	-	-	-	-	-	-	2.51552	-	-	Similar to flagelliform silk protein-like protein [Oryza sativa (japonica cultivar-group)].
Os02g0264800	-	-	-	6.70542	-	7.55029	-	-	-	7.80159	-	5.44285	Protein of unknown function DUF1070 family protein.
Os02g0265300	3.59356	-	-	-	-	-	-	-	-	-	-	-	Protein of unknown function DUF3778 domain containing protein.
Os02g0269200	-	-	-	-	-	3.01921	-	-	-	-	-	-	Dynein light chain, type 1 family protein.
Os02g0270200	-2.72404	-	-2.48285	-2.02531	-2.01311	-3.12907	-2.82762	-	-	-	-	-	Similar to Subtilase.
Os02g0270350	-4.65286	-2.03333	-	-	-	-	-	-6.67065	-	-	-	-	Hypothetical protein.
Os02g0271000	-3.72339	-2.81546	-2.33273	-	-	-	-3.61726	-	-2.64978	-	-	-	Similar to Subtilase.
Os02g0272300	-	-	-	-	-	-	-2.06234	-	-	-	-	-	Similar to Pollen-specific kinase partner protein.
Os02g0273100	-	-	-	-	-	-	-	-	-	-	2.95105	-	Aminotransferase, class IV family protein.
Os02g0273700	-	-	-	-2.3996	-	-2.94703	-	-	-	-2.37605	-	-	VHS domain containing protein.
Os02g0275200	-	-2.6543	-	-	-	-	-	-	-	-2.44414	-	-2.01804	Xyloglucan fucosyltransferase family protein.
Os02g0278700	-	-	-	-	-	-	-2.19355	-	-	-	-	-	Similar to Kaurene synthase A (Fragment).
Os02g0279800	-	-	-	3.63529	-	3.09913	-	-	-	-	-	-	Conserved hypothetical protein.
Os02g0280400	-	-	-	-2.20981	-	-	-	-	-	-2.16911	-	-	Similar to casein kinase I isoform delta-like.
Os02g0280500	-	-	-	-2.86684	-	-2.75506	-	-	-	-4.58116	-	-	Similar to Glyoxalase I.
Os02g0281000	-	-	-	-2.67893	-	-	-	-	-	-	-	-	cGMP-dependent protein kinase, Mediation of gibberellin signaling, Salt stress response
Os02g0285300	-	-	-	5.16753	-	5.8298	-	-	-	6.52473	-	4.22717	DREPP plasma membrane polypeptide family protein.
Os02g0285700	-	-	-	-	-	-	-2.04982	-	-	-	-	-	Similar to predicted protein.
Os02g0285775	-	-	-	-	-	-3.09057	-	-	-	-2.18874	-	-	Non-protein coding transcript.
Os02g0285800	-	-	-	-2.75022	-2.4696	-3.15665	-	-	-	-2.2078	-	-	Similar to GTP-binding protein typA (Tyrosine phosphorylated protein A).
Os02g0289500	-	-	-	2.71208	-	3.65154	-	-	-	-	-	-	Similar to anthocyanin 5-aromatic acyltransferase.
Os02g0299200	-	-	-	2.40697	-	2.8442	-	-	-	3.94044	2.61696	3.67064	IQ calmodulin-binding region domain containing protein.
Os02g0301500	-	-	-	-2.13854	-	-	-	-	-	-	-	-	Similar to ATP dependent RNA helicase.
Os02g0302200	-2.03588	-	-	-	-	-	-	-	-	-	-	-	Similar to aminotransferase family protein.
Os02g0302450	-2.05016	-	-2.5023	-	-	-	-2.14517	-	-	-	-	-	Similar to cDNA, clone: J100059G16, full insert sequence.
Os02g0302700	-	-	-	2.22511	-	-	-2.12075	-	-	-	-	-	Similar to Nicotianamine aminotransferase A.
Os02g0302900	-	-	-	2.69364	-	3.12323	-	-	-	2.58924	-	-	Reticulon family protein.
Os02g0304800	-	-	2.04874	-	-	-	-	-	-	-	-	-	Hypothetical conserved gene.
Os02g0305800	-	-	-	-	-	-	-	-	-	-2.15575	-	-	EKC/KEOPS complex, subunit Pcc1 domain containing protein.
Os02g0306401	-	-	-	-4.00631	-	-5.52218	-	-2.26751	-	-5.59484	-	-5.03761	Similar to Nicotianamine aminotransferase A.
Os02g0308400	-	-	-	6.31995	-	7.03681	-	-	-	4.1118	-3.61897	3.83898	FAS1 domain domain containing protein.
Os02g0308800	-	-	-	3.5624	-	4.04154	-	-	-	3.82735	-	5.53153	FAS1 domain domain containing protein.
Os02g0314300	-	-	-	-2.15206	-3.14643	-4.37496	-	-	-	-4.27786	-	-	Sodium/calcium exchanger membrane region domain containing protein.
Os02g0315400	-	-	-	2.28488	-	2.3177	-	-	-	-	-	-	Similar to DC2 protein.
Os02g0315600	-	-	-	-	-	-	-	-	-	-	-	2.02493	Helix-loop-helix DNA-binding domain containing protein.
Os02g0318100	-3.33888	-	-	-	-	-	-3.4414	-	-2.81568	-	-	-	Similar to Alternative oxidase.
Os02g0318600	-	-	-	-3.11105	-	-	-	-	-	-	-	-	Similar to PDR-like ABC transporter.
Os02g0320800	-	-	-	-	-	-	-	-	-	-	-	2.74894	Similar to Iron/ascorbate-dependent oxidoreductase.
Os02g0321000	-	-	-	-	-	3.48814	-	-	-	-	-	-	Pentatricopeptide repeat domain containing protein.
Os02g0321600	-	-	-	5.37276	-	5.56014	-	-	-	-	-	-	Conserved hypothetical protein.
Os02g0321900	-	-	-	-	-2.01283	-	-	-	-	-	-	-	Similar to Ribosomal protein L1.
Os02g0322251	-	-	-	-	-	4.19674	-	-	-	-	-	-	Hypothetical protein.
Os02g0322400	-	-	-	-	-	-	-	-	-	3.09975	2.62183	2.90006	Similar to NPKL2 (Fragment).
Os02g0323600	-	-	-	-5.27947	-	-	-	-	-	-	-	-	Similar to Cytochrome P450-like protein.
Os02g0324400	-	-	-	-	-	-	-	-	-	-	2.83974	-	Secreted protein with a CLE domain, Maintenance of the floral meristem (FM) and the vegetative shoot apical meristem (SAM)
Os02g0325600	-3.4095	-	-2.84978	-5.33156	-	-6.89314	-4.20302	-	-3.10046	-3.06933	2.06717	-3.58643	Nitrate-inducible and autorepressible transcriptional repressor, Nitrogen response
Os02g0325800	-2.8729	-	-	-3.02729	-	-5.2552	-3.74612	-	-2.90999	-	3.02636	-2.57518	Hypothetical protein.
Os02g0326700	-	-	-	-2.39571	-	-	-	-	-	-2.59941	-2.05448	-	Peptidase S54, rhomboid domain containing protein.
Os02g0330200	-	-	-	-	-	-	-	-	-	2.86577	-	-	Glycosyltransferase AER61, uncharacterized domain containing protein.
Os02g0332800	-	-	-2.03338	-	-	-	-	-	-	-	-	-2.06954	Hypothetical gene.
Os02g0436500	-	-	-	-	-	3.19971	-	-	-	-	-	-	Hypothetical gene.
Os02g0439200	-	-	-	-	-	2.39504	-	-	-	2.092	-	-	Protein kinase PKN/PRK1, effector domain containing protein.
Os02g0445100	-	-	-	6.71132	-	6.31093	-	-	-	7.26763	-	5.94795	Similar to Auxin-induced SAUR-like protein.
Os02g0445600	-	-	-	3.41001	-	4.16983	-	-	-	-	-	-	Similar to Auxin-induced SAUR-like protein (Fragment).
Os02g0450000	-	-	-	3.20155	-	3.98206	-	-	-	4.59014	2.51682	2.76897	Similar to OSIGBa0107A02.7 protein.
Os02g0451900	-	-	-	-	-	-	-	-	-	2.07366	-	-	Conserved hypothetical protein.
Os02g0457500	-	-	-	2.55727	-	2.72203	-	-	-	4.71046	5.00072	5.02426	Ankyrin repeat containing protein.
Os02g0460200	-	-	-	-	-	-2.61668	-	-	-	-2.67695	-	-	Similar to OSIGBa0131F24.5 protein.
Os02g0464400	2.39803	-	-	-	-	-	-	-	-	-	-	-	Similar to D-mannose binding lectin family protein, expressed.
Os02g0464700	-	-2.03537	-	-	-	-	-	-	-	-	-	-	Hypothetical protein.
Os02g0465000	-	-	-	-2.14766	-	-	-	-	-	-	-	-	Similar to DNA repair protein RAD23.
Os02g0466400	-2.70489	-	-	-	-	-	-2.19085	-	-	-	-	-	Similar to Inositol phosphate kinase.
Os02g0466900	-	-2.09696	-	2.70313	-	-	-2.09827	-	-	2.15178	-	-	Hypothetical protein.
Os02g0467000	-	-	-	4.07604	-	2.36895	-	-	-	-	-	-	Similar to trans-cinnamate 4-monooxygenase.
Os02g0467600	-	-	-	3.18641	-	-	-	-	-	-	-	-2.722	Similar to Cinnamate 4-hydroxylase CYP73.
Os02g0468100	-	-	-	4.50084	4.82664	4.63804	-	-	-	4.7381	-	-	Similar to Wax synthase isoform 1.
Os02g0468200	-	-	-	2.28488	-	2.09585	-	-	-	-	-	-	Protein of unknown function DUF652 family protein.
Os02g0468400	-	-	-	-	-	-	-	-	-	-2.0663	-	-	Lipid-binding START domain containing protein.
Os02g0469300	-	-2.03243	-	-	-	2.02643	-	-	-	-	-	-	Similar to OSIGBa0148D14.7 protein.
Os02g0469900	-	-	-	-	-	-	-	-	-	-	-2.2811	-	AT-rich interaction region domain containing protein.
Os02g0477100	-	-	-	-	-	-	-	-	-	-2.33786	-	-	Hypothetical conserved gene.
Os02g0479100	-	-	-	-	-	-	-	-	-	-	2.04953	-	Hypothetical protein.
Os02g0482200	-	-	-	2.49344	2.48206	2.09168	-	-	-	-	-	-	Hypothetical genes.
Os02g0485000	-	-	-	-	-	-	-2.71929	-	-	-	-	-	Transferase domain containing protein.
Os02g0491600	-3.01644	-3.18064	-4.10254	-	-	-	-	-	-	-	-	-	Similar to Oxalate oxidase-like protein or germin-like protein (Germin-like 8) (Germin-like 12).
Os02g0493087	-	-	-	-	-	2.96428	2.88232	-	-	-	-	-	Hypothetical protein.
Os02g0493300	-	-	-	-	-	-	2.03711	-	-	-	2.61191	-	Tetratricopeptide-like helical domain containing protein.
Os02g0498600	-	-	-	-2.17971	-	-	-	-	-	-	-	-	Non-protein coding transcript.
Os02g0498666	-	-	-	-	-	-	-	-	-	-	-	-5.17098	Non-protein coding transcript.
Os02g0499000	-	-	-	-	-	-	-	-	-	-2.78361	-	-	Similar to DNA binding protein.
Os02g0502300	-3.14082	-2.2333	-	-	-	-	-	-	-	-	5.06633	-	Similar to Cytochrome P450 family protein, expressed.
Os02g0503100	-	-	-	-	-	-	-3.72123	-	-	-2.31701	-	-	Similar to flavonoid 3-monooxygenase.
Os02g0503700	-	-	-	3.94949	-	3.80398	-	-	-	2.28015	-	-	Similar to Cytochrome P450 CYP81L6.
Os02g0504700	-	-	-	-	-	-	2.13001	-	-	-	-	-	Conserved hypothetical protein.
Os02g0504900	-	-	-	-	-	-	-	-	-	2.0208	-	-	Kelch-type beta propeller domain containing protein.
Os02g0505066	-	-	-	-	-	-2.08522	-	-	-	-	-	-	Hypothetical protein.
Os02g0505500	-	-	-	-	-	-	-	-	-	3.77489	-	2.42129	Conserved hypothetical protein.
Os02g0506100	-	-	-	4.33311	-	4.48752	-	-	-	3.80595	-	-	Conserved hypothetical protein.
Os02g0506400	-	-	-	-	-	-	2.02184	-	-	-	-	-	Similar to Ubiquitin-specific protease 15.
Os02g0507100	-	-	-	-	-	3.53106	-	-	-	-	-	-	Conserved hypothetical protein.
Os02g0507600	-	-	-	3.7592	-	3.04534	-	-	-	4.03081	-	3.10175	Conserved hypothetical protein.
Os02g0509500	-	-	-	-	-	-	-	-	-	2.07874	-	2.44189	Protein of unknown function DUF3339 domain containing protein.
Os02g0509600	-	-	-	2.87674	-	-	-	-	-	-	-	4.52298	Conserved hypothetical protein.
Os02g0510600	-	-	-	-	-	-	-	-	-	2.50537	2.02394	2.33484	Heavy metal transport/detoxification protein domain containing protein.
Os02g0511400	-	2.71096	-	-	-	-	-2.19249	-	-2.48288	-	-	-	Glucose/ribitol dehydrogenase family protein.
Os02g0511600	-	-	-	-	-	-	-	-	-	3.59831	-	-	Glycosyl transferase, family 31 protein.
Os02g0514326	-3.20664	-	-2.59247	-3.94325	-	-3.07466	-2.99385	-	-2.52905	-3.61566	-	-2.99572	Hypothetical protein.
Os02g0515000	-	-	-	-2.69532	-2.33181	-2.28384	-	-	-	-	-	-	Hypothetical conserved gene.
Os02g0515600	-	-	-	-2.61525	-	-	-	-	-	-	-	-	LPS-induced tumor necrosis factor alpha factor domain containing protein.
Os02g0517700	-	-	-2.60176	-	-	-	-	-	-	-	-	-	Conserved hypothetical protein.
Os02g0518600	-	-	-	-	-	-	-	-	-	-2.38829	-	-	Similar to Potassium transporter 1 (OsHAK1). Splice isoform 2.
Os02g0518800	-	-	-	2.45636	-	3.12908	-	-	-	2.30245	-	-	Conserved hypothetical protein.
Os02g0523100	-	-	-	-	-	-	-	-	-2.15914	-	-	-	Hypothetical conserved gene.
Os02g0525900	-	-	-	2.43117	-	2.68725	-	-	-	2.51275	-	2.42306	Similar to Acetyl-coenzyme A synthetase 2 (EC 6.2.1.1) (Acetate--CoA ligase 2) (Acyl-activating enzyme 2).
Os02g0526400	-	-	-	-	-	-	-	-	-	-2.20083	-	-	Similar to ATP-dependent Clp protease ATP-binding subunit.
Os02g0526700	-	-	-	2.8189	-	3.30529	-	-	-	2.43323	-	-	Conserved hypothetical protein.
Os02g0527650	-	-	-	-	-	2.09585	-	-	-	2.61918	2.72682	-	Hypothetical conserved gene.
Os02g0527950	-	-	-	-8.09672	-8.01542	-9.31467	-	-	-	-	-	-	Hypothetical conserved gene.
Os02g0528100	-	-	-	5.58533	-	6.50951	-2.27462	-	-	5.18972	-	4.15248	Protein of unknown function DUF662 family protein.
Os02g0529700	-	-	-	-	-	2.17907	-	-	-	2.68739	-	-	Similar to Acidic ribosomal protein P2a-4 (Fragment).
Os02g0529800	4.4665	-	4.68972	-	-	-	-	-2.33941	-	-	-	-	Cytochrome P450 family protein.
Os02g0529850	3.64234	-	4.37438	-	-	-	-	-	-	-	-	-	Hypothetical protein.
Os02g0530600	-	-	-2.65219	-	-	-	-	-	-	-	-	-	Poly(ADP-ribose) polymerase, regulatory region domain containing protein.
Os02g0532800	-	-	-	-	-	-	-	-	-	-2.36826	-	-	7TM GPCR, rhodopsin-like domain containing protein.
Os02g0532900	-2.49987	-	-	-	-	-	-	-	-	-	-	-	Glycoside hydrolase, family 17 protein.
Os02g0533200	-	-	-	-	-	-2.41423	-	-	-	-	-	-	SOUL haem-binding protein domain containing protein.
Os02g0533700	-	-	-	2.81777	-	-	-	-	-	-	-	-	Conserved hypothetical protein.
Os02g0533800	-2.04855	-2.35058	-	-	-	-	-	-	-	-	-	-	Similar to ATPase inhibitor.
Os02g0534400	-	-	-	-	-	-	-	-	-	-2.08183	-	-	Cell wall invertase (EC 3.2.1.26).
Os02g0534550	-	-	-	-	-	-	-	-	-	-	-	-3.95737	Hypothetical protein.
Os02g0537000	-	-	-2.99722	5.38173	3.06382	3.40268	-	-	-2.3068	5.66416	4.597	4.01663	Pectinesterase inhibitor domain containing protein.
Os02g0537775	-	-	-	-	-	-	-	-	-	2.13756	-	-	Hypothetical protein.
Os02g0537800	-	2.41547	-	4.24544	-	4.39489	-	-	-	2.15592	-	-	Hypothetical conserved gene.
Os02g0538700	-	-	-	2.51301	-	2.77762	-	-	-	4.90369	2.86296	5.28231	Harpin-induced 1 domain containing protein.
Os02g0538900	-	-	-	-	-	2.07891	-	-	-	-	-	-	Basic-leucine zipper (bZIP) transcription factor domain containing protein.
Os02g0539200	-	-2.50649	-	-	-	-	-	-	-	-	-	-	Zinc finger, RING/FYVE/PHD-type domain containing protein.
Os02g0541500	-	-	-	-	2.96389	-	-	-	-	-	2.09851	-	Similar to predicted protein.
Os02g0542500	-	-	-	-	-	-	-	-	-	4.23028	-	-	Similar to NF-180.
Os02g0543000	-3.23226	-	-	-2.01368	-	-	-	-	-	-	-	-	Abscisic stress ripening protein 1.
Os02g0549200	-	-	-	2.21198	-	3.21284	-	-	-	4.45779	2.40949	3.68812	Similar to Ser Thr specific protein kinase-like protein.
Os02g0550050	-	-2.55253	-	-	-	-	-	-	-	-	-	-	Hypothetical protein.
Os02g0550400	-	-	-	-	-	2.0038	-	-	-	-	-	-	Tetratricopeptide-like helical domain containing protein.
Os02g0551600	-	-	-	-	2.12663	2.7782	-	-	-	-	-	-	Conserved hypothetical protein.
Os02g0552000	-	-	-	2.27594	-	2.54804	-	-	-	-	-	-	Similar to Transmembrane protein TM9SF3 (Fragment).
Os02g0552200	-	-	-	2.3003	2.20951	-	-2.79405	-	-	-	-	-	Conserved hypothetical protein.
Os02g0553200	-	-	-	-3.51102	-	-3.49231	-	-	-	-3.33984	-	-2.1902	Thylakoid membrane-bound ascorbate peroxidase, Tolerance to bacterial blight, Response to NaCl
Os02g0554100	-4.22648	-2.93945	-	-	-	-	-	-	-	-	-	-	Similar to UVB-resistance protein UVR8.
Os02g0554200	-	-	-	2.59705	-	-	-	-	-	2.48949	-	-	Conserved hypothetical protein.
Os02g0555100	-	-	-	-	-	-	3.49306	3.70857	-	-	-	-	Pentatricopeptide repeat domain containing protein.
Os02g0555200	-	-	-	-	-	-2.00137	-	-	-	-	-	-	Conserved hypothetical protein.
Os02g0555600	-	-	-	-	-	-	-	-	-	-	-	2.07668	Amino acid-binding ACT domain containing protein.
Os02g0555650	-	-	-	-	-	-	-	-	-	2.27031	-	-	Hypothetical protein.
Os02g0556000	-	-	-	3.18981	-	3.55907	-	-	-	-	-	-	Similar to cDNA clone:J013112C08, full insert sequence.
Os02g0556050	-	2.48483	-	-	-	-	-	-	-	-	-	-	Hypothetical protein.
Os02g0556700	-	-	-	-	-	2.3034	-	-	-	-	-	-	T-complex 11 family protein.
Os02g0556800	-	-	-	-	-	-2.2236	-	-	-	-3.36491	-	-2.04158	Similar to proline-rich family protein.
Os02g0557600	-	-	-	-2.45297	-	-	-	-	-	-2.12837	-2.03942	-	Translation initiation factor SUI1 domain containing protein.
Os02g0558700	-	-	-	-	-	-	-	-	-	3.31721	-	-	Similar to dehydration-responsive element-binding protein 1D.
Os02g0559800	-	-	-	-	-	-	-	-	-	-4.14518	-	-2.62037	RING-H2 type E3 ubiquitin ligase, Root development, Maintenance of cell viability after the initiation of root primordial formation, Defense response
Os02g0560200	-	-	-	-	-	-	-	-	-	-3.67711	-	-2.93184	RING-H2 type E3 ubiquitin ligase, Root development, Maintenance of cell viability after the initiation of root primordial formation, Defense response
Os02g0560600	-	-	-	-	-	-	-	-	-	-3.4294	-	-2.62409	RING-H2 type E3 ubiquitin ligase, Root development, Maintenance of cell viability after the initiation of root primordial formation, Defense response
Os02g0561000	-	-	-	-	-	-	-	-	-	-2.76263	-	-2.69015	RING-H2 type E3 ubiquitin ligase, Root development, Maintenance of cell viability after the initiation of root primordial formation, Defense response
Os02g0561400	-	-	-	-	-	-	-	-	-	-3.04492	-	-2.57486	RING-H2 type E3 ubiquitin ligase, Root development, Maintenance of cell viability after the initiation of root primordial formation, Defense response
Os02g0561800	-	-	-	-	-	-	-	-	-	-2.56586	-	-2.05231	RING-H2 type E3 ubiquitin ligase, Root development, Maintenance of cell viability after the initiation of root primordial formation, Defense response
Os02g0561900	-	-	-	-	2.56684	-	-	-	-	-	-	-2.02845	Similar to E3 ubiquitin-protein ligase EL5.
Os02g0562600	-2.00828	-	-	-	-	-	-	-	-	-4.52249	-	-	Similar to Seven trans-membrane protein (Fragment).
Os02g0562700	-	-	-	-2.08813	-	-2.46625	-	-	-	-	-	-	Similar to Gamma hydroxybutyrate dehydrogenase (EC 1.1.1.61).
Os02g0564300	-	-	-	-	-	-	-	-	-	-2.07945	-	-	Conserved hypothetical protein.
Os02g0564600	-2.90864	-	-3.06748	-	-	-	-3.55687	-	-3.35589	-	-	-	Late embryogenesis abundant protein 3 family protein.
Os02g0565100	-	-	-	2.13822	-	-	-	-	-	-	-	-	Nucleoside diphosphate kinase, core domain containing protein.
Os02g0565300	-	-	-	3.0522	-	3.21128	-	-	-	-	-	-	Hypothetical conserved gene.
Os02g0567100	-	-	2.91776	-	-	-	-	-	-	-2.19849	-	-	Thioredoxin domain 2 containing protein.
Os02g0567800	-	-	-	-	-	2.05925	-	-	-	-	-	-	Alpha/beta hydrolase fold-3 domain containing protein.
Os02g0567900	-	-	-	-3.46697	-	-	-	-	-	-	-	-	Similar to H0818E04.14 protein.
Os02g0568200	-2.49283	-	-	-	-	-	-	-	-	-	2.61918	-	NPH3 domain containing protein.
Os02g0568600	-	-2.86666	-	-2.32787	-	-2.74096	-	-	-	-	-	-2.95036	Hypothetical conserved gene.
Os02g0569000	-3.223	-4.94793	-	2.03563	-	-	-	-	-	-5.45421	-	-4.5318	Cytochrome P450 family protein.
Os02g0569400	-5.68113	-4.86611	-	-	-	-	-	2.15099	-	-	-	-4.69729	Cytochrome P450 family protein.
Os02g0569900	-5.65693	-	-	-	-	-	-7.77987	-	-3.1676	-	-	-5.68559	Cytochrome P450 family protein.
Os02g0570400	-5.47616	-5.45063	-	-2.38195	-	-2.44529	-3.90735	-	-	-2.81222	-	-	Similar to Ent-kaurene synthase 1A.
Os02g0570500	-	-4.33919	-	-	-	-	-	-	-	-4.58283	-	-3.67451	Similar to Cytochrome P450 family protein, expressed.
Os02g0570600	-3.46647	-3.30198	-	-	-	-3.3239	-	-	-	-5.21588	-	-3.50445	Hypothetical protein.
Os02g0570800	-	-5.22881	-	-2.02298	-3.88406	-3.8371	-	-	-	-4.43452	-	-3.98624	Hypothetical protein.
Os02g0571000	-	-	-	-	-	-	-	-	-	-	-	-5.00758	Hypothetical protein.
Os02g0571100	-7.16528	-	-	-	-	-4.02112	-	-	-	-	-	-4.98387	Ent-copalyl diphosphate synthase, Defense against both fungal pathogen and bacterial pathogen, Biosynthesis of phytoalexin
Os02g0573500	-	-	-	-	-	-	-	-	-	-2.04295	-	-	Similar to Monosaccharide transporter 1.
Os02g0573601	-	-	2.15636	-	-	-	-	-	-	-	-	-	Hypothetical protein.
Os02g0574000	-	-	-	-	-	-	-	-	2.08173	-	-	-	Similar to Monosaccharide transporter 1.
Os02g0574100	-2.88675	-2.54526	-	-2.04159	-	-	-	-	-	-4.07183	-	-	Sugar/inositol transporter domain containing protein.
Os02g0574300	-	-	-	-	-	-	-	-	-	-2.14005	-	-	Hypothetical protein.
Os02g0574800	-	-2.21738	-	-	-	-	-	-	-	-	-	-	Ethylene insensitive 3 domain containing protein.
Os02g0575200	-	-	-	2.1482	-	2.59208	-	-	-	4.52387	-	4.69596	DNA/pantothenate metabolism flavoprotein, C-terminal domain containing protein.
Os02g0575500	-	-	-	-	-	-	-	-	-	-2.25724	-	-	Similar to ABC transporter-like.
Os02g0575700	3.44632	-	3.25591	-	-	-	2.74992	-	2.80385	-	-	-	Similar to OSIGBa0097P08.1 protein.
Os02g0575800	-	-	-	-	-	-	-3.32545	-	-	-	-	-	Aldose-1-epimerase domain containing protein.
Os02g0575900	2.16172	-	2.64691	-	-	-	-	-	-	-	-	-	Exo70 exocyst complex subunit family protein.
Os02g0577600	-	-	-	-	-	-	-	-	-3.60064	-	-	-	Hypothetical protein.
Os02g0577700	-	-	-	-	-	-	-	-	-3.00255	-	-	-	Similar to H0815C01.4 protein.
Os02g0578201	2.90061	2.27029	2.81455	-	-	-	2.13504	-	-	-	-	-	Hypothetical protein.
Os02g0578400	-	-	-	-	-	-	-	-	-	-	2.52362	2.16067	Photosystem II oxygen evolving complex protein PsbQ family protein.
Os02g0579300	-	-	-	3.47724	-	4.4497	-	-	-	-	-	-	Similar to DNA binding protein.
Os02g0581100	-	-	-	-2.48234	-	-2.5018	-	-	-	-	-	-	Similar to photosystem II 5 kD protein.
Os02g0582300	-	-	-	3.27379	2.85313	3.38076	-	-	-	-	-	-	Pentatricopeptide repeat domain containing protein.
Os02g0582600	-	-	-	-2.17283	-	-2.55025	-	-	-	-3.34243	-	-	Heavy metal transport/detoxification protein domain containing protein.
Os02g0582900	-3.60754	-	-	-	-	-	-2.23198	-	-2.34993	-	-	-	Conserved hypothetical protein.
Os02g0584200	-	-2.17135	-	-	-	-	-	-	-	-	-	-	Conserved hypothetical protein.
Os02g0586900	-3.01644	-2.67415	-3.13373	-	-	-	-	-	-	-	-	-	Hypothetical conserved gene.
Os02g0587300	-	-	-	-	-	-	2.24935	-	-	-	-	-	Conserved hypothetical protein.
Os02g0588550	-	-	-	-	-	-2.59808	-	-	-	-	-	-	Hypothetical gene.
Os02g0588600	-	-	3.15557	-	-	-2.06583	-	-	-	-	-	-	Conserved hypothetical protein.
Os02g0589700	-	-	-	-2.08425	-	-	-	-	-	-	-	-	Lecithin:cholesterol/phospholipid:diacylglycerol acyltransferase domain containing protein.
Os02g0590700	-	-	-	-	-	2.28878	-	-	-	-	-	-	Hypothetical gene.
Os02g0591000	-	-	-	-3.1379	-	-3.71547	-	-	-	-3.27026	-	-	Conserved hypothetical protein.
Os02g0591500	-	-	-	-	-	-	-2.64115	-	-	-	-	-	Meiotic processes
Os02g0591850	-	-	-	-6.54213	-5.33642	-8.82436	-	-	-	-	-	-	Non-protein coding transcript.
Os02g0593400	-	-	-	-	-	-	-	-	-	-4.66493	-	-	Conserved hypothetical protein.
Os02g0593500	-	-	-	-3.03248	-	-3.02161	-	-	-	-2.37303	-	-	Phosphate transporter family protein.
Os02g0594166	-	-	-	-2.57204	-	-	-3.19571	-	-	-	-4.21148	-2.30235	Conserved hypothetical protein.
Os02g0594651	-	-	-	2.89545	-	3.47647	-	-	-	3.05848	-	2.35971	Hypothetical gene.
Os02g0594700	-	-	-	-	-	4.1424	-	-	-	-	-	-	Similar to Non-phototropic hypocotyl 3.
Os02g0595100	-	-	-	-2.1126	-	-2.04933	-	-	-	-	-	-	Similar to N-acetylglucosaminyltransferase III.
Os02g0595200	-	-	-	-	-	-	-	-	-	-2.42681	-	-	Conserved hypothetical protein.
Os02g0595900	3.51843	-	2.73927	-	-	-	-	-	-	-	-	-	Partner protein of NRT2, Activator for NRT2, High-affinity nitrate transport
Os02g0596300	-	3.52052	-	3.42017	-	4.20927	-3.18304	-	-3.9355	-	-	-	Cytochrome P450 domain containing protein.
Os02g0596900	-	-	-	2.30799	-	2.40437	-	-	-	-	-	-	Actin/actin-like family protein.
Os02g0599100	-	-	-	-	-2.18644	-	-	-	-	-	-	-	Hypothetical conserved gene.
Os02g0599151	-	-	-	-	-	-	-	-	-	2.94991	-	-	Probable protein phosphatase 2C 17.
Os02g0600066	-	-	-	-	-	-	2.49795	-	-	-	-	-	Hypothetical gene.
Os02g0601000	-2.71835	-2.52537	-	-	-	-	-	-	-	-	-	-	Conserved hypothetical protein.
Os02g0601500	-	-	-	-	-	-	-2.05424	-	-	-	-	-	Cytochrome P450 family protein.
Os02g0601700	-	-	-	-	-	2.77705	-	-	-	5.01704	2.2817	3.06753	Ankyrin repeat containing protein.
Os02g0602000	-	-	-	4.10424	-	4.63525	-	-	-	4.13864	-	-	Remorin, C-terminal region domain containing protein.
Os02g0602400	-	-	-	-	-	-	-	-	-	-2.0402	-	-	Mitochodrial transcription termination factor-related family protein.
Os02g0602900	-	-	-	2.40279	-	2.3878	-	-	-	-	-	-	Conserved hypothetical protein.
Os02g0603100	-	-	-	-	-	2.24491	-	-	-	2.33097	-	-	Similar to fasciated ear2.
Os02g0603600	-	-	-	-	2.14955	-	-	-	-	-	-	-	Conserved hypothetical protein.
Os02g0603800	-	-	-	-2.59081	-	-3.35184	-	-	-	-3.27757	-	-	Similar to Isoprenoid biosynthesis-like protein (Fragment).
Os02g0605500	-	-	-	-	-	-	2.82815	-	-	-	-	-	Zinc finger, TRAF-type domain containing protein.
Os02g0605900	-	-2.38572	-	-	-	-	-	-	-	-	-	-	Similar to Chitinase (EC 3.2.1.14) A.
Os02g0606200	-	-	-	-	-	-	-	-	-	-2.16657	-	-	Zinc finger, B-box domain containing protein.
Os02g0606400	-2.61781	-	-	-	-	-	-2.29546	-	-	-	-	-	Hypothetical protein.
Os02g0608550	-	-	-	-	-	-	2.16645	-	2.11203	-	-	-	Similar to acetolactate synthase/ amino acid binding protein.
Os02g0608600	3.26834	-	-	-2.08044	-	-	2.31512	-	-	-	-	-	Amino acid-binding ACT domain containing protein.
Os02g0608801	-	-	-	-	-	-	-	-	-	-	-	-2.03136	Lipase, GDSL domain containing protein.
Os02g0610700	-	-	-	-3.26358	-	-2.01756	-	-	-	-2.33191	-	-	Chlorophyll a/b binding protein domain domain containing protein.
Os02g0610800	-	-	-	-	-	-	-	-	-	-2.02403	-	-	Protein of unknown function DUF1092 family protein.
Os02g0610851	-2.49972	-3.68346	-	2.28296	3.22158	2.60401	-	-	-	-	-	-	Hypothetical gene.
Os02g0611200	-	-	-	-2.74778	-	-2.89448	-	-	-	-	-	-	S-adenosylmethionine decarboxylase, Polyamine biosynthesis, Abiotic stress
Os02g0611300	-	-	-	-	-	2.15889	-	-	-	-	-	-	Zinc finger, PHD-type domain containing protein.
Os02g0612900	-	-	-	-	-	-2.54526	-	-	-	-2.65544	-	-	Similar to Temperature stress-induced lipocalin.
Os02g0613150	-	-	-	-2.49287	-	-4.34688	-	-	-	-	-	-	Hypothetical protein.
Os02g0613900	-	-	-	-	-	-	-	-	-	6.40648	-	4.55847	Similar to Adenine phosphoribosyltransferase 2 (EC 2.4.2.7) (APRT).
Os02g0614250	-	-	-	-	2.07951	-	-	-	-	-	-	-	Hypothetical genes.
Os02g0614600	-	-	-	3.07646	-	2.75271	-2.25526	-	-	3.69961	2.07708	5.64924	Protein of unknown function DUF869, plant family protein.
Os02g0614666	-	2.58424	2.12516	2.95635	-	2.68188	-	-	-	-	-	-	Hypothetical protein.
Os02g0614966	-	-	-	-2.61296	-	-2.20473	-	-	-	-	-3.61113	-	Leucine-rich repeat domain containing protein.
Os02g0615800	-	-	-	-4.83719	-2.4112	-3.63616	-	-	-	-	-4.63414	-3.09901	Protein kinase, core domain containing protein.
Os02g0616100	-	-	-	6.73778	-	7.38424	-	-	-	3.99004	-2.84691	4.78135	Similar to protein binding protein.
Os02g0616600	-	-	-	-	-	2.02566	-	-	-	-	-	-	Hypothetical protein.
Os02g0617300	-	-	-	-	-	2.48467	-	-	-	3.45089	-	2.84022	Similar to OSIGBa0157A06.7 protein.
Os02g0617400	-	-	-	4.43968	-	5.15874	-	-	-	-	-	-	Lipase, GDSL domain containing protein.
Os02g0617600	-	-	-	-	-	-2.72445	-	-	-	-2.40516	-	-	Protein phosphatase 2A, regulatory subunit PR55 domain containing protein.
Os02g0619600	-	-	-	-	-	-	-	-	-	3.06465	-	-	Zinc finger, RING/FYVE/PHD-type domain containing protein.
Os02g0619801	-	-	-2.33884	-	-	-	-	-	-	-	-	-	Hypothetical gene.
Os02g0620000	-	-	-	-	-	2.88241	-	-	-	-	-	-	Conserved hypothetical protein.
Os02g0620500	7.05346	-	7.66862	-	-	-	7.75035	-	5.81737	-	-	-	Similar to Ammonium transporter Amt1;2 (Fragment).
Os02g0620566	2.74005	-	-	-	-	-	-	-	-	-	-	-	Hypothetical protein.
Os02g0620600	2.18481	-	-	-	-	-	-	-	-	-	-	-	Ammonium transporter, Ammonium uptake
Os02g0621300	-	-	-	-	-	2.09034	-	-	-	11.9263	-	-	Homologous protein of CER1, Very-long-chain (VLC) alkane biosynthesis, Regulation of anther development and plastids differentiation
Os02g0621800	-	-	-	-	-	-	-	-	-	-2.66713	-	-	Glucose-methanol-choline (GMC) oxidoreductase family protein, Hybrid breakdown (HB)
Os02g0621850	-	-	-	-	-	-	-2.79254	-	-	-	-	-	Hypothetical gene.
Os02g0622500	2.98809	-	2.6117	-	-	-	-	-	2.90991	-	-	-	Conserved hypothetical protein.
Os02g0623400	-2.09873	-	-	3.65916	2.70222	3.67583	-	-	-	2.73963	-	-	Similar to G1-like protein.
Os02g0623550	-2.28236	-	-	-	-	-	-	-	-	-	-	-	Non-protein coding transcript.
Os02g0623600	2.49374	-2.12342	2.88284	-	-	-	2.8252	-	2.80372	-	-	-	Similar to OSIGBa0145M07.8 protein.
Os02g0624100	-	-	-	-2.18929	-	-	-	-	-	-3.2319	-	-	EGF-type aspartate/asparagine hydroxylation site domain containing protein.
Os02g0624350	-2.36653	-	-	-	-	-3.51225	-	-	-	-	-	-	Hypothetical protein.
Os02g0626100	-	-	-	-	-	-	-	-	-	2.66249	3.3816	2.70769	Similar to Phenylalanine ammonia-lyase.
Os02g0626600	-	-	-	-	-3.18363	-	-	-	-	-5.08812	-	-	Similar to Phenylalanine ammonia-lyase.
Os02g0627750	-	-	-	-	-	-	-	-	-	-	-	-2.00945	Hypothetical protein.
Os02g0628200	-	-	-	2.37161	-	2.44948	-2.63091	-	-	6.37381	4.06828	5.4488	Protein of unknown function DUF250 domain containing protein.
Os02g0628600	-	-	-	2.17902	-	2.19899	-	-	-	-	-	-	Similar to Auxin response factor 8.
Os02g0629200	-	-	-	-4.68882	-	-5.06193	-	-	-	-4.0784	-	-3.24188	Similar to cDNA clone:001-039-E03, full insert sequence.
Os02g0629800	-	-	-	7.99822	-	8.44684	-	-	-	11.2602	-	-	Defensin-like protein, Positive regulation of Cd accumulation in rice leaves, Mediation of Cd efflux from cytosol into extracellular spaces via chelation
Os02g0630000	-	-	-	-	-	-	2.31019	-	-	-	-	-	F-box domain, cyclin-like domain containing protein.
Os02g0630300	-	-	-	-	-	-	-	-	-	-	-	-2.39561	2OG-Fe(II) oxygenase domain containing protein.
Os02g0632700	-	-	3.19847	-	-	-	-	-	-	-	-	-	Conserved hypothetical protein.
Os02g0632800	-	-	-	-	-	-	-	-	-	-2.45408	-	-	Wall-associated kinase, Positive regulation of rice blast resistance
Os02g0634500	-	-	-	-	-	-	-	-	-	-2.13137	-	-	Similar to ATP-dependent Clp protease proteolytic subunit (EC 3.4.21.92) (Endopeptidase Clp).
Os02g0635200	-	-	-	-	-	-	-	-	-	-2.97424	-	-	Similar to Nitrilase 2 (EC 3.5.5.1).
Os02g0635800	-2.64338	-	2.07448	3.67266	2.57131	4.24989	-	-	-	6.20629	2.66382	3.21031	Transcription factor, TCP domain containing protein.
Os02g0637000	-3.30273	-	-4.45594	-	-	-	-2.38444	-	-	-	-	-	Similar to OSIGBa0135K14.7 protein.
Os02g0638200	-	-	-	4.1302	-	4.34504	-	-	-	3.94514	-	-	Similar to OSIGBa0115K01-H0319F09.22 protein.
Os02g0638300	-	-	-	-2.18789	-	-2.83341	-	-	-	-4.03971	-	-	Similar to Ferredoxin-thioredoxin reductase, variable chain (FTR-V) (Ferredoxin- thioredoxin reductase subunit A) (FTR-A).
Os02g0638650	-	-	-	-	-	-	-	-	2.11259	-	-	-	Pathogenesis-related transcriptional factor and ERF domain containing protein.
Os02g0639100	-	-	-	-3.38459	-	-2.75732	-	-	-	-3.49247	-	-	Similar to H0801D08.12 protein.
Os02g0639300	-	-	-	-	-	-	-	-	-	-	-	-3.40483	Conserved hypothetical protein.
Os02g0639500	-	2.48738	2.60467	6.87712	-	7.3715	-	-	-	6.68974	-	5.69098	Similar to Expansin-B16.
Os02g0640100	-	-	-	-	-	2.62705	-	-	-	6.25782	-	6.0051	Hypothetical conserved gene.
Os02g0640300	-	-	-	-	-	-	-	-	-	-	2.16455	2.75585	Similar to Membrane steroid binding protein 1 (AtMP1).
Os02g0640800	-	-	-	-2.34147	-	-2.58922	-	-	-	-	-	-	Similar to Carbonyl reductase 1.
Os02g0643000	-	-	-	-2.51779	-	-	-	-	-	-	-	-	Similar to VAP27.
Os02g0643500	-	-	-	-	-	-	-	-	-	-2.2574	-	-	Pentapeptide repeat containing protein.
Os02g0643900	-2.04656	-	-	-	-	-	-	-	-	-	-	-	Gnk2-homologous domain domain containing protein.
Os02g0644466	-	-	-	-	-	-	-	-	-	2.75439	-	-	Hypothetical gene.
Os02g0644600	-	-	-	-	-	-	-	-	-	-2.2068	-2.01931	-	Pentatricopeptide repeat domain containing protein.
Os02g0645266	-	-	-	-	-	-	-	-	-	3.66987	-	-	Hypothetical gene.
Os02g0646200	-	-	-	-	-	-	-	-	-	2.3674	2.49204	2.67642	Zinc finger, B-box domain containing protein.
Os02g0646500	-	-	-	-	-	-	-	-	-	2.03961	-	4.10341	Aldehyde dehydrogenase domain containing protein.
Os02g0647300	-	-	-	-	-	2.34367	-	-	-	-	-	-	Leucine-rich repeat, plant specific containing protein.
Os02g0647900	-2.83897	-	-	-	-	-	-	-	-	2.14787	-	3.6091	Similar to Fatty aldehyde dehydrogenase 1.
Os02g0648100	-	-	-	-	-	-	-	-	-	-	-	2.00865	Protein kinase, core domain containing protein.
Os02g0648300	-	-	-	3.5167	-	3.64802	-	-	-	6.84514	3.28389	4.45056	SANT domain, DNA binding domain containing protein.
Os02g0649300	-	-	-	-3.7686	-	-5.11055	-	-	-	-	-	-3.15934	HD-ZIP I protein, Transcription activator, Stress response, Panicle development
Os02g0649750	-3.46497	-	-	-	-	-	-	-	-	-	-	-	Hypothetical protein.
Os02g0649800	-	-	-	-	-	-	-	-	-	-	-	-2.02459	Similar to Cytochrome B5 homolog (Fragment).
Os02g0651900	-	-	-	-	-	-	-	-	-	-	-	-2.22947	Hypothetical protein.
Os02g0653200	-	-	-	2.49377	-	3.60793	-	-	-	5.18972	3.07074	3.77633	Cupredoxin domain containing protein.
Os02g0653400	-	-	-	2.2363	-	-	-	-	-	-	-	-	Similar to OSIGBa0101C23.8 protein.
Os02g0654300	-	-	-	-	-	2.29291	-	-	-	-	-	-	Similar to Protein kinase KIPK.
Os02g0655200	-	-	-	-	-	-	-	-	-	-2.46894	-	-	Similar to Ap25.
Os02g0655800	-	-	-	2.56352	-	2.97766	-	-	-	3.10366	-	2.83272	Serine/threonine protein kinase domain containing protein.
Os02g0656100	-	-	-	3.67868	-	3.9095	-	-	-	4.23848	-	4.43173	Conserved hypothetical protein.
Os02g0656300	-	-	-	-	-2.01283	-	-	-	-	-	-	-	Similar to Anaphase-promoting complex subunit 8-like protein.
Os02g0656600	-	-	-	2.24491	-	2.67801	-	-	-	2.68553	-	2.60314	Similar to Dehydration responsive element binding protein 2B (DREB2B protein).
Os02g0657000	-	-	-	3.0932	-	3.71796	-	-	-	4.68504	3.41576	4.21182	AP2 domain-containing protein Rap211.
Os02g0657775	-	-	-	-	-	-	-2.93322	-	-2.17593	-	-	-	Similar to predicted protein.
Os02g0657850	-	-	-2.31015	-	-	-	-	-	-	-	-	-	Conserved hypothetical protein.
Os02g0658100	-	-	-	-	-	-	-3.69843	-	-	-	-	-	Similar to tonoplast intrinsic protein2.
Os02g0658150	-	-	-	-	-	-	-3.66503	-	-	-	-	-	Hypothetical protein.
Os02g0658200	-	-	-	4.02094	-	4.10261	-	-	-	3.38208	-	-	Zinc finger, PHD-type domain containing protein.
Os02g0658800	-	2.35441	-	-	-	-	-	-	-	-	-	-	Beta-expansin.
Os02g0658850	-	2.50164	-	-	-	-	-3.43048	-	-	5.05885	-	5.03241	Hypothetical protein.
Os02g0659500	-	-	-	-	-	-	-	-	-	-	2.62803	-	Zinc finger, C2H2-type domain containing protein.
Os02g0661100	-	-	-	-	-	-	-	-	-	-	-	2.02592	Trehalose-6-phosphate phosphatase, Trehalose biosynthesis, Chilling tolerance
Os02g0661600	-	-	-	2.92718	-	2.69843	-	-	-	-	-	2.43978	Conserved hypothetical protein.
Os02g0661900	-	-	-	-	-	-	-	-	-	2.91738	-	3.21494	Similar to OSIGBa0143N19.13 protein.
Os02g0662000	-	-	-	-	-	-	-2.61691	-	-	3.85511	-	-	RCc3 protein.
Os02g0662100	-	-	-	5.58101	-	6.55265	-	-	-	4.82731	-	4.58909	Similar to Tfm5 protein.
Os02g0663300	-	-	-	2.16281	-	2.53535	-	-	-	3.20311	-	-	BEACH domain domain containing protein.
Os02g0666500	-	-	-	11.0685	-	12.0072	-	-	-	6.74478	-	5.30645	Similar to Cytochrome P450.
Os02g0666600	-	-	-	-	-	5.25809	-2.263	-	-	-	-	-	Harpin-induced 1 domain containing protein.
Os02g0666700	-	-	-	-	-	-	-	-	-	2.98708	-	3.08019	Permease for cytosine/purines, uracil, thiamine, allantoin family protein.
Os02g0667100	-	-	-	2.24754	-	2.61783	-	-	-	3.68954	2.80808	3.09874	Conserved hypothetical protein.
Os02g0667300	-	-	-	-	-	-	-	-	-	2.49838	2.55888	3.03834	Alcohol dehydrogenase superfamily, zinc-containing protein.
Os02g0667600	-	-	-	-	-	2.13848	-	-	-	-	-	-	Similar to cDNA clone:002-146-F05, full insert sequence.
Os02g0668350	-	-	-	-	-	-2.47597	-3.13157	-	-	-	-	-	Similar to predicted protein.
Os02g0668500	-3.21933	-	-2.53397	-2.23269	-	-3.25564	-3.14747	-	-3.17853	-4.11641	-	-2.28581	Cellular retinaldehyde-binding/triple function, C-terminal domain containing protein.
Os02g0669000	-	-	-	-	-	2.15603	-	-	-	4.38542	2.66652	2.28092	Lipase, GDSL domain containing protein.
Os02g0670900	-	-	-	-	-	-2.19764	-	-	-	-2.04453	-	-	Similar to amino acid transport protein.
Os02g0671100	-	-	-	-3.00975	-	-3.02242	-	-	-	-3.07711	-	-	Cyclin-like F-box domain containing protein.
Os02g0671200	-	-	-	-	-	-	-	-	-	-2.20484	-	-	Protein of unknown function DUF295 domain containing protein.
Os02g0672150	-	-	-	-	-	-2.11956	-	-	-	-	-3.66336	-	Hypothetical gene.
Os02g0673000	-	-	-	-	-	-	-	-	-	2.13756	-	-	Uncharacterised protein family UPF0005 domain containing protein.
Os02g0673100	2.58623	-	2.36921	4.30899	-	5.95008	3.26822	-	2.39852	4.89647	-	3.99927	Aluminum-activated malate transporter, Maintenance of panicle size and grain yield
Os02g0673301	2.40101	-	-	-	-	-	3.94816	-	2.15786	-	-	-	Hypothetical gene.
Os02g0674233	-	-	-	-	2.36396	-	2.77186	-	-	-	4.18985	-	Hypothetical conserved gene.
Os02g0674750	-	-	-	-	2.22271	2.09076	-	-	-	-	-	-	Hypothetical conserved gene.
Os02g0675700	-	-	-	4.49939	-	5.21438	-	-	-	5.52692	-	5.21839	Protein of unknown function DUF248, methyltransferase putative family protein.
Os02g0675750	-	-	-	4.71477	-	4.83297	-	-	-	5.77834	-	4.21561	Hypothetical gene.
Os02g0676400	-2.61707	-2.58286	-	-2.39138	-3.02173	-2.39233	-2.23142	-	-	-	-	-	Multi antimicrobial extrusion protein MatE family protein.
Os02g0677600	-	-	-	-	-	-2.03723	-	-	-	-2.45956	-	-	Conserved hypothetical protein.
Os02g0678200	-3.33923	-	-7.0174	-4.26895	-2.75904	-5.14914	-3.24203	-	-	-3.77064	-	-	SPX-MFS protein, Pi homeostasis
Os02g0678601	-	-	-	-	-	-	-	-	-	3.3362	-	-	Hypothetical gene.
Os02g0678800	-	-	-	4.23892	-	5.52067	-	-	-	-	-	-	Transcriptional activator/repressor, Reguration of KNOX gene, Oskn2 (regulator of meristem function), Floral organogenesis
Os02g0679200	-	-	-	-	-	2.09184	-	-	-	-	-	-	Pentatricopeptide repeat domain containing protein.
Os02g0679500	-	-	-	-	-	2.97752	-	-	-	2.03025	-	-	Similar to Rac GTPase activating protein 1.
Os02g0679700	-	-	-	3.34205	-	4.20371	-	-	-	2.94301	-	3.20398	Protein of unknown function DUF623, plant domain containing protein.
Os02g0680600	-	-	-	-2.15067	-	-2.98039	-	-	-	-2.79736	-	-	2-C-methyl-d-erythritol 2,4-cyclodiphosphate synthase, Isoprenoid biosynthesis, Chloroplast development
Os02g0680700	-	-	-	-2.34476	-	-3.02121	-	-	-	-	-	-	Similar to DNA binding protein.
Os02g0681000	-	-	-	-5.66166	-2.41183	-3.76335	-	-	-	-	-	-	Mechanosensitive ion channel MscS domain containing protein.
Os02g0681200	-	-	-	-	2.53191	2.19804	-	-	-	-	-	-	Zinc finger, RING/FYVE/PHD-type domain containing protein.
Os02g0684000	-	-	-	-	-	-	-	-	-	-	-	-2.42858	Tetratricopeptide-like helical domain containing protein.
Os02g0684400	-	-	-	-	-	-2.19727	-2.48362	-	-	-3.03466	-	-	Similar to OXS3 (OXIDATIVE STRESS 3).
Os02g0684500	-	-	-	5.96656	-	6.57899	-	-	-	7.93252	-	-	Similar to Histone H4.
Os02g0685600	-	-	-	-	-	-	-	-	-	-	-	2.15898	Similar to Protein phosphatase 2C-like.
Os02g0686800	3.09043	-	2.20433	-	-	-	-	-	2.20467	-	-	-	Protein of unknown function DUF581 family protein.
Os02g0688500	-	-	-	2.25042	-	2.68519	-	-	-	-	-	-	Glycosyltransferase, ALG6/ALG8 domain containing protein.
Os02g0689000	-	-	-	-	-	-	-	-	-	3.08891	-	-	Pectinesterase inhibitor domain containing protein.
Os02g0689500	-	-	-	-2.70759	-	-	-	-	-	-	-	-	Similar to transposon protein.
Os02g0690200	-	-	-	-	2.34599	-	-	-	-	-	-	-	Conserved hypothetical protein.
Os02g0690600	-	2.2502	-	-	-2.62054	-2.32161	-	-	-2.27697	-	-	-	Zinc finger, RING/FYVE/PHD-type domain containing protein.
Os02g0691500	-	-	-	4.91911	-	5.64783	-	-	-	6.10074	-	4.97529	Similar to OSIGBa0142I02-OSIGBa0101B20.1 protein.
Os02g0692000	-	-	-	-	-	-	-	-	-	3.05997	-	2.6389	Similar to RING finger family protein.
Os02g0692700	-	-	-	-	-	-	-	-	-	-2.16152	-	-	Similar to PLATZ transcription factor.
Os02g0693700	-	-	2.56616	4.45647	-	5.35716	-	-	-	4.8119	-	2.98498	Hypothetical conserved gene.
Os02g0694100	-	-	-	3.70771	-	3.11301	-	-	-	3.23813	-	-	Cyclin-like F-box domain containing protein.
Os02g0694800	-	-	-	-	-	-2.12639	-	-	-	-	-	-	Similar to ATP binding / protein kinase.
Os02g0695200	-	-	-	-	-	-	-	-	-	-	2.45511	-	Similar to P-type R2R3 Myb protein (Fragment).
Os02g0695600	-	-	-	2.32472	-	2.43738	-2.54092	-	-	2.78031	2.4021	2.7872	Conserved hypothetical protein.
Os02g0695900	-	-	-	2.17112	2.00869	3.16061	-	-	-	2.04144	-	-	Similar to oligopeptide transporter 4.
Os02g0696500	-	-	-	-	-	2.64207	-	-	-	3.42386	-	2.2987	Concanavalin A-like lectin/glucanase domain containing protein.
Os02g0697400	-	-	-	-	-	-	-	-	-	-	-	2.25252	4-coumarate:coenzyme A ligase, Flavonoid biosynthesis
Os02g0697450	-	-	-	-	-	-	-	-	-	-	2.14554	-	Hypothetical gene.
Os02g0697500	-	-	-	-	-	-	-	-	-	-2.75191	-	-	Similar to Selenium-binding protein-like.
Os02g0697550	-	-	-	-2.14486	-	-2.38254	-	-	-	-2.50662	-	-	Hypothetical protein.
Os02g0697600	-	-	-	2.57168	-	2.5934	-	-	-	-	-	-	ATPase, AAA-type, core domain containing protein.
Os02g0698000	-	-	-	-3.98503	-2.23867	-3.68279	-	-	-	-3.81856	-	-	Similar to Phosphoribulokinase, chloroplast precursor (EC 2.7.1.19) (Phosphopentokinase) (PRKase) (PRK).
Os02g0698800	-	-	-	4.14441	3.54079	3.53106	-	-	-	3.16438	-	-	WRKY transcription factor 66.
Os02g0699000	-	-	-	-	-	-	-	-	-	-3.91334	-2.69765	-4.86155	Tonoplast localized low-affinity nitrate transporter, Nitrate accumulation and homeostasis
Os02g0699300	-	-	-	-	-	-2.25266	-	-	-	-	-	-	Similar to ADP-ribosylation factor-like protein.
Os02g0699400	-	-	-	-2.48262	-	-	-	-	-	-2.81582	-2.05596	-	RelA/SpoT protein domain containing protein.
Os02g0699433	-	-	-	4.23637	-	4.45333	-2.01777	-	-	4.94336	-	-	Hypothetical conserved gene.
Os02g0699466	-	-	-	3.0522	-	3.38076	-	-	-	4.39571	-	-	Conserved hypothetical protein.
Os02g0699500	-	-	-	-	-	-	-2.16652	-	-	-	-	-	Conserved hypothetical protein.
Os02g0699700	-	-	-	5.22538	-	6.02197	-	-	-	5.83256	-	-	Similar to DNA topoisomerase II.
Os02g0699800	-	-	-	-	-	-	2.04676	-	-	-	-	-	Conserved hypothetical protein.
Os02g0700100	-	-	-	3.92412	-	5.06635	-	-	-	5.47671	-	-	Similar to WD-repeat protein.
Os02g0700300	-	-	-	-	-	-	-	-	-	-2.87281	-	-	Similar to Phosphate starvation response regulator-like protein.
Os02g0700400	-	-	-	-	-	-3.07886	-	-	-	-3.32879	-	-2.39406	Homodimeric diiron-carboxylate protein, Cyanide-resistant respiration in mitochondria, Reactive oxygen species (ROS) scavenging
[truncated: 6,916 more rows]
[truncated: 1 more columns]

## Sheet: Supp. Table 2
Supplementary Table 2: Comparison of the expression of N transporters, sensors and regulators under various stress treatments in IR64 and N22
Gene ID	Annotation	Name	Genotype	IR64 roots			N22 Roots			IR64 Shoots			N22 Shoots
				N-W+	N+W-	N-W-	N-W+	N+W-	N-W-	N-W+	N+W-	N-W-	N-W+	N+W-	N-W-
Os02g0112100	High-affinity nitrate transporter, Nitrate uptake, Nitrate transport	NRT2.1	IR>	7.51597	3.31143	7.00386	2.30048
Os02g0620500	Similar to Ammonium transporter Amt1;2 (Fragment).	OsAMT1		7.05346		7.66862	7.75035		5.81737
Os01g0704100	Nitrate transporter, Nitrate transport	NRT2.3		6.81263		6.37805	5.32763		4.03427
Os04g0480200	Transporter, high affinity nitrate, Nar2 domain containing protein.	OsNAR2.2	shoot2	6.48367		7.08198	7.73984		7.27787		2.3066	2.53548	3.85511		3.97186
Os02g0112600	High-affinity nitrate transporter, Nitrate uptake, Nitrate transport	NRT2.2		5.23378		4.8037	4.8037
Os01g0547600	High-affinity nitrate transporter, Nitrate transport, Auxin signaling	NRT2.4	shoot2	3.83	-2.25688	4.24164	4.74689		5.70884	2.42383			3.22382		3.61046
Os02g0595900	Partner protein of NRT2, Activator for NRT2, High-affinity nitrate transport	NAR2.1	IR64	3.518		2.73927
Os01g0831300	Similar to Ammonium transporter.	OsAMT2_1	shoot2			-2.73068			-2.70042	-3.82115		-4.39248		-2.89735
Os10g0580400	High-affinity urea transporter, Effective urea acquisition and utilisation, Effective use of low external urea as a N source	OsDUR3		3.713		3.89	4.38701		3.05879
Os02g0620600	Ammonium transporter, Ammonium uptake	AMT1_1	IR64	2.18481
Os03g0838400	Ammonium transporter.	AMT3								-2.39399		-2.11661	-2.92607		-2.17785
Os03g0682100	Similar to nitrate and chloride transporter.	OsMFS1	N22						-3.71949			-2.756	-3.4136
Os10g0111300	Similar to Nitrate transporter (Fragment).	gene:Os10g0111300	N22										-2.15599
Os06g0581000	Similar to Nitrate transporter NTL1.	OsNRT1.2								-2.44			-3.36245
Os10g0370700	Similar to Nitrate transporter (Fragment).	Os10g0370700	IR64							-2.34236
Os02g0699000	Tonoplast localized low-affinity nitrate transporter, Nitrate accumulation and homeostasis	OsNPF7.2	N22										-3.91334	-2.69765	-4.86155
Os02g0325600	Nitrate-inducible and autorepressible transcriptional repressor, Nitrogen response	NIGT1		-3.4095		-2.84978	-4.20302		-3.10046	-5.33156		-6.89314	-3.06933	2.06717	-3.58643
Os01g0908200	Member of the Bric-a-Brac/Tramtrack/Broad (BTB) family, BT1/BT2 ortholog, Negative regulation of nitrate uptake and nitrogen use efficiency	OsBT	IR64							-2.20042		-2.39184
Os02g0120100	Serine/threonine/tyrosine protein kinase, STY kinase, Regulation of ammonium uptake	OsACTPK1	-ve regulon?	-7.18839		-2.95927	-6.25393
Os04g0680400	Allantoinase (EC:3.5.2.5), Ureide metabolism, Nitrogen molecular sensor	OsALN	No drought	5.14378		5.2388	4.42453		4.74798	2.2516		2.33377	3.15197		3.3458
Os12g0503000	Allantoin transporter, Ureide metabolism, Nitrogen molecular sensor	OsUPS1	No drought	-6.28454		-4.41305	-6.48338		-5.85497	-4.1372		-4.7372	-3.8379		-7.11312
Os03g0291500	Asparagine synthetase, Biosynthesis of asparagine following the supply of ammonium	ASN1					-2.82869					-2.22923
Os05g0575000	Stress-induced chloroplast degradation, Regulation of nitrogen assimilation during stress-induced senescence	OsCV	IR64								3.15744	3.28808
Os04g0574700	Guard cell anion channel protein, Nitrate-selective anion channel, Control of stomatal closure	SLAC1	N22										-2.44332
Os02g0673100	Aluminum-induced citrate transporter, Aluminum tolerance			-	3.099	-	-	-	-	-	-	-	-	-	-
Os02g0673100	Aluminum-activated malate transporter, Maintenance of panicle size and grain yield			2.58623	-	2.36921	3.26822	-	2.39852	4.30899	-	5.95008	4.89647	-	3.99927

## Sheet: Supp. Table 3
Supplementary Table 3: Comparison of the expression of known transcription factors (TFs) under various stress treatments in IR64 and N22
Gene ID	Annotation	IR64 roots			IR64 Shoots			N22 Roots			N22 Shoots
		N-W+	N+W-	N-W-	N-W+	N+W-	N-W-	N-W+	N+W-	N-W-	N-W+	N+W-	N-W-
Os01g0182700	Similar to WRKY12.	-	-	-	3.96982	-	3.96593	-	-	-	3.39848	-	-		N
Os01g0186000	Similar to WRKY transcription factor 10.	-2.72632	-	-	-	-	-2.44277	-	-	-	-3.44246	-	-2.40397		N	N+D
Os01g0289600	Similar to WRKY transcription factor 28.	-	-	-	-	-	-	-	-	-	-2.35955	-	-		N
Os01g0289732	Similar to WRKY transcription factor 6-like (WRKY transcription factor 9).	4.74557	-	4.22458	-	2.65089	-	-	-	-	-	-	-3.22431
Os01g0584900	WRKY transcription factor 28-like (WRKY5) (WRKY transcription factor 77).	-2.4226	-2.34017	-	-2.27492	-	-3.69872	-2.41054	-	-	-4.97361	-	-3.89712
Os01g0624700	Similar to WRKY transcription factor 12.	2.54758	-	2.11628	-	-	-	2.86794	-	-	-	-	-		N
Os01g0626400	WRKY transcription factor, Control of flowering time and plant height	-	-2.06762	-	-	-	-	-	-	-	-	-	-			D
Os01g0714800	WRKY transcription factor 26.	-	-3.71792	-	-	-	-	-	-	-	-	3.06934	-			D
Os01g0730700	WRKY transcription factor 14 (WRKY14).	-	-	-	-	-	-	-	-	-	-2.59813	-	-		N
Os01g0820400	WRKY transcription factor 22, Resistance to blast	-	-	-	-	-	-	-2.21529	-	-	-	-	-	disease	N
Os01g0820700	DNA-binding WRKY domain containing protein.	-	-	-	-	-	-	-	-2.48305	-	-	-	-			D
Os01g0821600	WRKY transcription factor 48-like protein (WRKY transcription factor 21).	-	-	-	-	-	-	-	-	-	-	-	2.0606
Os02g0698800	WRKY transcription factor 66.	-	-	-	4.14441	3.54079	3.53106	-	-	-	3.16438	-	-
Os03g0321700	Similar to WRKY transcription factor 55.	-	-	-2.5019	-	-	-	-	-	-	-	-	-		N
Os03g0335200	Similar to WRKY1 (WRKY transcription factor 17).	-	-	-	-	-	-3.56108	-	-	-	-4.22987	-	-3.22005		N
Os04g0471700	Similar to WRKY10 (WRKY transcription factor 35).	-	-	-	3.54501	-	3.80906	-	-	-	4.43651	-	-		N
Os04g0545000	Similar to WRKY transcription factor 34.	-3.67544	-4.80652	-	2.56571	-	2.73201	-	-	-	4.7381	-	-
Os05g0478400	Similar to WRKY transcription factor 48.	-2.42314	-	-	2.45434	-	-	-	-	-2.13155	-	-	-		N
Os05g0478800	Similar to WRKY transcription factor 48.	-2.50132	-	-	-	-	-	-	-	-2.61008	-	-	-		N
Os05g0571200	Similar to WRKY transcription factor 19.	-	-	-	-	-	-	-	-	-	-	-	-2.92793
Os06g0146250	Similar to WRKY transcription factor 73.	-	-	-	-2.04398	-	-2.0452	-	-	-	-	-	-		N
Os06g0504900	Similar to WRKY transcription factor 31.	2.68567	-	2.81585	-	-	-	-	-	-	-	-	-		N
Os07g0680400	WRKY transcription factor, Drought tolerance	-	-	-	-	-2.2392	-3.18005	-	-	-	-	-	-3.5083	Drought		D
Os08g0499300	WRKY transcription factor 30.	-	-	-	-	-	-	3.72906	-	-	-2.24866	-	-		N
Os09g0417600	WRKY transcription factor, Transcriptional repressor, Pathogen defense	-2.28438	-	-	-	-	-2.06289	-	-	-2.36808	-	-	-	disease	N
Os09g0417800	WRKY transcription factor, Transcriptional repressor, Pathogen defense	-2.9201	-	-3.05296	-2.01013	-	-3.37102	-3.31308	-2.53887	-2.42341	-3.97437	-	-3.58177	disease
Os11g0117600	Similar to WRKY transcription factor 50 (Fragment).	-	-	-	-2.54706	-	-2.13555	-	-	-	-	-	-4.84707		N
Os11g0490900	Similar to WRKY transcription factor 72.	-	-	-	-	-	-2.25558	-	-	-	-	-	-		N
Os11g0686400	Similar to WRKY transcription factor 41.	-	-	-	-	-	-2.36929	-	-	-	-	-	-		N
Os12g0116700	Similar to WRKY transcription factor 64.	-3.472	-	-	-	-	-5.52667	-	-	-	-	-	-		N
Os01g0213800	Plant-specific transcription factor, miR319 target gene	-	-	-	-	-	-	-	-	-	10.4918	-	-	Nitrogen	N
Os01g0755500	Plant-specific transcription factor, miR319 target gene	-	-	-	4.36184	2.37124	5.03255	-	-	-	3.58359	-	2.2931	Nitrogen
Os01g0864000	Plant-specific transcription factor, A member of OVATE family protein, Positive mediation of brassinosteroid signaling, Plant growth and development	-	-	-	4.14441	-	4.93251	-	-	-	-	-	-		N
Os07g0505200	Plant-specific transcription factor, Control of grain size	-	-	-	3.31374	2.8121	3.78193	-	-	2.00029	3.06875	2.43599	2.4819
Os09g0507100	Plant-specific transcription factor, Regulation of panicle development, Control of grain weight and grain number	-	-	-	4.57491	3.30388	4.6012	-	-	-	2.07874	-	-
Os02g0673100	Plant-specific transcription factor of the SHI family, Regulation of plant architecture, Regulation of tillering and panicle branching	-	-	-	4.50084	-	5.45937	-	-	-	-	-	-		N
Os01g0274800	R2R3-type MYB transcription factor, Sugar partitioning into anther	-2.24876	-	-	-	-	-	-	-	-	-	-	-		N
Os05g0140100	R2R3 MYB transcription factor, Regulation of phosphate-starvation responses and root architecture	-	-	-	4.15402	-	5.12369	-	-	-	3.73308	-	3.7191	Phosphorous	N		UP
Os08g0151300	R2R3-MYB transcription factor, Regulation of leaf shape, cellulose synthesis and mechanical strength	-	-	-	2.65515	-	2.91627	-2.08951	-	-	-	-	-		N
Os12g0572000	R2R3-type MYB transcription factor, Adaptive growth, Salt tolerance	-	-	-	2.66171	-	2.3804	-	-	-	4.52362	3.37495	3.47604	Salinity
Os05g0442400	R-R-type MYB-like transcription factor, Response to drought stress during reproductive development	-	-2.28691	-	2.08915	-	-	-3.02366	-2.49426	-	-	-	-	Drought
Os01g0285300	Myb transcription factor domain containing protein.	-	2.21781	-	3.87433	-	4.25592	-	-	-	3.2292	-	5.16944
Os01g0298400	Myb transcription factor domain containing protein.	-	-	-	-	2.22665	-	-	-	-	-	-	-			D
Os01g0702700	Similar to Transcription factor MYB86 (Myb-related protein 86) (AtMYB86) (Myb homolog 4) (AtMyb4).	-	-	-	3.07553	-	3.81598	-	-	-	2.57265	-	-		N
Os03g0252900	Similar to MYB-like transcription factor DIVARICATA.	-	-2.43453	-	-	-	-	2.25914	-	2.27456	-	-	-
Os04g0594100	MYB transcription factor, Regulation of cellulose biosynthesis during secondary cell wall formation	-	-	-	-	-	-	-	-	-	-	3.56069	2.32151			D
Os04g0665600	HTH_MYB-like transcription factor, Positive regulation of leaf inclination	-	-	-	-2.38386	-	-2.37581	-	-	-	-	-	-		N
Os05g0195700	Similar to Transcription factor MYBS2.	-	-	-	-2.86214	-	-3.12502	-	-	-	-3.45827	-	-		N
Os07g0558100	Similar to Myb-related transcription factor LBM1.	-	-	-	-	-	-	-2.12503	-	-2.30786	-	-	-		N
Os09g0431300	Similar to MYB transcription factor MYB71 (Fragment).	-	-	-	-	-	-	-	-	-2.00364	-	-	-
Os09g0538400	MYB transcription factor, Transcriptional repressor, Regulation of lignin biosynthesis, Secondary cell wall formation	-	-	-	-	-	2.01749	-	-	-	2.95652	-	2.71241		N
Os10g0478300	SG2-type MYB transcription factor, Resistance to fungal and bacterial pathogens	-	-	-	-2.2287	-	-2.98042	-	-	-	-2.47874	-	-2.74085	disease	N
Os11g0684000	Similar to Transcription factor MYB21 (Myb-related protein 21) (AtMYB21) (Myb homolog 3) (AtMyb3).	-	-	-	-2.05144	-	-2.07897	-	-	-	-	-	-		N
Os01g0625300	Similar to Heat shock transcription factor 31 (Fragment).	-	-	-	-	2.22639	-	-	-	-	-	-	-			D
Os01g0733200	Similar to Heat shock transcription factor 29 (Fragment).	3.72854	-	3.51723	-	-	-	2.77477	-	3.05643	-	-	-		N
Os02g0232000	Similar to Heat shock transcription factor 29 (Fragment).	-	-	-	-	-	-2.01926	2.88133	-	2.82972	-	-	-		N
Os03g0161900	Similar to Isoform 2 of Heat stress transcription factor A-2d.	-	-	3.60547	-2.96803	-2.91057	-2.91705	-	-	2.09027	-	-	-
Os03g0366800	Similar to Heat stress transcription factor B-4d.	-	-	-	-	-	-	-	-	-	2.27031	-	-		N
Os03g0745000	Similar to Heat stress transcription factor A-2a.	-	-2.67098	-	-2.43685	-2.95101	-	-2.99226	-	5.38325	-	-2.62822	-3.65569
Os04g0568700	Similar to Heat stress transcription factor Spl7 (Heat shock transcription factor) (Heat shock factor RHSF10).	-	-	2.95688	-2.3069	-2.71288	-	-	-2.10707	2.90934	-	-	-
Os05g0530400	Heat stress transcription factor, Plant growth and balancing reactive oxygen species (ROS) during biotic and abiotic stress	-	-2.4702	-	-2.41775	-	-3.09135	-	-	-	-3.07975	-	-2.16551
Os06g0565200	Putative heat stress transcription factor A-6a.	-	-	-	-	-	-6.03211	-	-	3.59425	-	-	-
Os07g0640900	Similar to Isoform 2 of Heat stress transcription factor B-4b.	-	-	-2.39923	-	-	-	-	-	-	-	-	-
Os07g0687700	Similar to Transcription factor HBP-1b(C38) (Fragment).	-	-	-	-	-	-	-	-	-	-2.34767	-	-		N
Os08g0546800	Similar to Heat stress transcription factor B-2b.	-	-	4.60275	-3.32087	-3.15943	-	-	-	3.66756	-	-	-
Os10g0419300	Heat stress transcription factor	-	-	3.12542	-	-	-	-	-	2.92765	-	-	-
Os01g0726400	MADS box transcription factor, Regulation of floral organ identity	-	-	-	-	-	-	-	-	-	4.43989	-	-		N
Os02g0104100	Similar to MADS-box transcription factor TaAGL18.	-	-	-	-	2.62055	-	-	-	-	-	-	-			D
Os02g0731200	MADS-box transcription factor, Cold tolerance, Control of tillering	-	-	-	-2.48834	-4.07919	-3.32574	-	-	-	-	-	-
Os06g0108500	Similar to MIKC-type MADS-box transcription factor AGL1.	-5.57496	-2.24096	-2.80736	-	-	-	-	-	-	-	-	-
Os06g0217300	Similar to Transcription factor MADS55.	-	-	-	-	-	-	-	-	-	3.05197	-	2.66637		N
Os06g0347700	Transcription factor, MADS-box domain containing protein.	4.27715	-	-	-	-	-	-	-	-	-	-	-		N
Os08g0531900	Similar to MADS box transcription factor-like protein (MADS-box protein AGL72).	-	-	-	-	-2.19678	-2.1528	-	-	-	-	-	-			D
Os01g0745700	Similar to GATA transcription factor 3 (AtGATA-3).	-	-	-	3.28003	-	4.35502	-	-	-	-	-	-		N
Os03g0831200	GATA transcription factor, Zinc finger transcription factor, Regulation of chlorophyll content and senescence	-	-	-	2.08752	-	2.04734	-	-	-	-	-	-		N
Os05g0520300	Similar to GATA transcription factor 3 (AtGATA-3).	-	-	-	3.53195	2.60028	3.8259	-	-	-	2.09204	-	-
Os12g0624900	Similar to GATA transcription factor 2 (AtGATA-2).	-	-	-	-	-	-	-	-	-	-	-3.10637	-			D
Os05g0500600	GRAS transcription factor domain containing protein.	-	-	-	-	-	-	-	-	-	-	2.48903	-			D
Os06g0476100	Similar to GRAS family transcription factor containing protein, expressed.	-	-	-	-	-	-	-	-	-	-	-	-2.01289			D
Os07g0589200	GRAS transcription factor domain containing protein.	-	-	-	5.61329	-	6.06429	-	-	-	4.89647	-	-		N
Os11g0705900	GRAS transcription factor domain containing protein.	-	-	-	-	2.62055	-	-	-	-	-	-	-			D
Os12g0138100	Similar to GRAS family transcription factor containing protein, expressed.	-2.01833	-	-	3.11305	3.9392	3.39583	-	-	-	-	-	-
Os01g0752500	APETELA2/ethylene response factor (AP2/ERF) type transcription factor, Negative regulation of disease resistance, Negative regulation of salt tolerance	4.26572	-	3.70842	-	-	-	3.72819	-	2.56979	-2.02906	-	-		N
Os01g0868000	AP2/ERF transcription factor, Abiotic stress response, Salt stress response	-	-2.36973	-	-	-	-	-	-	-	-	-	-	Salinity		D
Os02g0202000	Ethylene response factor, Transcription factor, Regulation of wax synthesis, Drought tolerance	-	-	-	-	-	2.10949	-	-	2.51874	-	-	-	Drought		D
Os09g0287000	Similar to Ethylene-responsive transcription factor 5 (Ethylene-responsive element binding factor 5) (EREBP-5) (AtERF5).	-	-3.4989	2.63437	-	-	-	-	-	2.59447	-	-	-			D
Os10g0390800	Similar to Ethylene-responsive transcription factor 3 (Ethylene-responsive element binding factor 3) (EREBP-3) (AtERF3).	-	-	-	3.77116	3.27065	3.90196	-	-	-	-	-	-
Os04g0610400	APETALA-2-like transcription Factor, Control of the abscisic acid (ABA)/gibberellin (GA) balance	-	-	-	-	2.00344	-	-	-	-	-	-	-			D
Os05g0121600	AP2/EREBP family transcription factor, Starch biosynthesis	-	-	-	-	-	-	-	-	-	-2.54049	-	-		N
Os07g0674800	Similar to AP2 domain transcription factor EREBP.	-	-	-	2.66189	-	-	-	-	-	-	-	-		N
Os04g0549700	Auxin-induced transcription factor containing AP2/ERF domain, Regulation of adventitious root development	-	-	-	5.22174	2.39917	6.0863	-	-	-	4.47284	-	4.65663
Os07g0605200	APETALA1 (AP1)/ FRUITFULL (FUL)-like MADS box transcription factor, Specification of inflorescence meristem identity	-	-2.02664	-	-	-	-	-	-	-	-	-	-			D
Os01g0813100	bZIP transcription factor, Modulation of the floral transition, Floral repressor	-	-	-	3.43735	2.51188	3.09986	-	-	-	-	-	-
Os03g0127500	bZIP transcription factor, bZIP-1 domain containing protein.	-	-	-	-	-	-	-	-	-	3.5265	-	-		N
Os02g0194900	Basic-leucine zipper (bZIP) transcription factor domain containing protein.	-	-	-	2.02695	-	-	-	-	-	-	-	-		N
Os02g0247100	Similar to bZIP transcription factor family protein.	-	-	-	-	-	-	-	-	-	3.77273	-	-		N
Os02g0538900	Basic-leucine zipper (bZIP) transcription factor domain containing protein.	-	-	-	-	-	2.07891	-	-	-	-	-	-
Os03g0318600	TGA transcription factor, bZIP transcription factor, Defense response	-	-	-	-	-	-	-	-	-	-2.01984	-	-		N
Os04g0637000	TGA-type bZIP Transcription Factor, Regulation of diterpenoid phytoalexin production, Defense response	2.03518	-	-	-	-	-	-	-	-	-	-	-		N
Os03g0322700	Similar to BZIP transcription factor family protein, expressed.	-	-	-	-	-	2.97752	-	-	-	-	-	-
Os06g0614100	bZIP transcription factor, bZIP-1 domain containing protein.	-	-	-	-2.80126	-	-	-	-	-	-	-	-		N
Os07g0124300	Similar to bZIP transcription factor family protein.	-	-	-	-	-	-3.15885	-	-	-	-	-	-
Os07g0686100	Drought stress-related bZIP transcription factor, Positive regulation of drought and oxidative tolerance	-	-	-	2.03195	-	-	-	-	-	-	-	-		N
Os06g0724000	Basic-leucine zipper (bZIP) transcription factor domain containing protein.	-	2.17691	2.08923	-	-	-	-	-	-	3.55836	-	2.88281
Os08g0487100	Similar to BZIP transcription factor BZI-2.	-	-	-	-	-	-	-	-	-	-2.29807	-	-
Os08g0549600	bZIP transcription factor, bZIP-1 domain containing protein.	-	-	-	6.52635	-	7.03579	-	-	-	6.20793	-	4.96989		N
Os09g0456200	Similar to BZIP transcription factor ABI5.	-	-	-	-	-	-	-	-	-	-2.38063	-	-		N
Os09g0540800	Basic leucine zipper (bZIP)-containing transcription factor, Promotion of flowering	-	-	-	3.20085	-	4.04788	-	-	-	2.21303	-	-		N
Os11g0154900	Similar to DNA-binding factor of bZIP class (Fragment).	-	-	-	-	-	-	-	-	2.2523	-	-	-
Os12g0601800	Similar to BZIP transcription factor family protein, expressed.	-	-	-	-2.52122	-	-	-	-	-	-	-	-		N
Os03g0198600	Homeodomain-leucine zipper transcription factor, Regulation of panicle exsertion	-	-	-	3.17297	-	3.33093	-	-	-	4.7711	-	2.98108		N
Os01g0196300	Basic helix-loop-helix (bHLH) transcription factor, Diterpenoid phytoalexin factor, Biosynthesis of diterpenoid phytoalexins, Stress response	-2.31885	-	-	-3.37519	-4.94634	-3.95286	-	-	-	-3.77216	-3.01287	-5.69521
Os02g0805250	Basic helix-loop-helix transcription factor, Regulation of grain size	-	-	-	-	-	-	-	-	-	2.35379	-	2.05933		N
Os03g0135700	Basic helix-loop-helix transcription factor, Nucleotide-binding site leucine-rich repeat (NLR) protein-mediated resistance to rice blast disease	-	-	-	2.23636	-	2.68723	-	-	-	4.2489	-	3.11863		N
Os06g0496400	ROOT HAIR DEFECTIVE-SIX LIKE (RSL) class I basic helix-loop-helix protein, bHLH transcription factor, Regulation of root hair development	-	-	-	-	-	-2.13409	-2.53583	-	-	-	2.71799	-
Os03g0782500	Phytochrome-interacting factor-like bHLH protein, Stress-responsive transcription factor, Regulator of reduced internode elongation under drought conditions	-	-	-	-2.18115	-	-2.23582	-	-	-	-2.52882	-	-		N
Os05g0541400	Atypical bHLH transcription factor, Regulation of flowering time	-	-	-3.18459	2.28296	-	3.15384	-	-	-	2.92899	3.35402	-
Os11g0442500	Similar to BHLH transcription factor.	-	-	-	3.29622	-	4.08757	-	-	-	2.29217	-	-		N
Os11g0523700	bHLH transcription factor, Positive regulation of chilling tolerance	-	-	-	6.56479	-	7.26944	-	-	-	11.7766	-	-		N
Os12g0610200	Basic helix-loop-helix transcription factor, Regulation of grain size	-2.28076	-	-	-	-	-	-	-	-	-	-	-		N
Os01g0862800	NAC (NAM ATAF1/2 CUC2) transcription factor, Early and transient regulator of abiotic stress responses	-2.38758	-2.58539	-2.26079	-2.91686	-	-2.46676	-	-	-	-	-	-
Os03g0777000	NAC transcription factor, Positive regulation of resistance to blast and bacterial blight	-	-	-	-3.20413	-	-2.79221	-	-	-	-	-	-		N
Os05g0563000	NAC family transcription factor, Secondary cell wall biosynthesis, Positive regulator of cellulose biosynthesis	-	-	-	-	-	-	-	-	-	3.78063	4.18187	3.89135
Os06g0726300	NAC transcription factor, Drought and cold stress tolerance	-	-	-	-	-	-	-	-	-	-2.07858	-	-		N
Os08g0200600	NAC transcription factor, Negative regulation of drought tolerance	-	-	-	-	-	-	-	-	-	-3.0422	-	-		N
Os12g0123700	NAC domain containing transcription factor, Abiotic and biotic stress response	-	-	-	-2.94081	-	-	-	-	-	-	-	-		N
Os03g0169600	Dof (DNA binding with one finger) transcription factor, Regulation of Flowering time, Brassinosteroid (BR) signaling to modulate plant architecture	-	-	-	-	-	-	-	-	-	-2.62868	-	-		N
Os03g0764900	DOF transcription factor, Regulation of primary root elongation, Control of ethylene biosynthesis, Regulation of cell proliferation in root meristem, Salt stress response, Regulation of panicle architecture, Modulation of cytokinin homeostasis	-	-	-	-	-	-	-2.80475	-	-	-	-	-		N
Os07g0685000	Dof transcription factor	-	-	-	-	-	-	-	-	-	-2.12647	-	-		N
Os05g0525900	Similar to Zing finger transcription factor PEI1.	-	-	-	-	2.28287	-	-	-	-	-	2.94192	-			D
Os09g0466400	Zinc finger homeodomain (ZF-HD) class homeobox transcription factor, Rice morphogenesis, Modulation of leaf rolling	-	-	-	-	-2.15258	-	-	-	-	-	-	-			D
Os10g0419200	Cys2/His2-type zinc finger transcription factor, Heading date	-	-	-	2.05826	-	2.63082	-	-	-	-	-	-		N
Os02g0635800	Transcription factor, TCP domain containing protein.	-2.64338	-	2.07448	3.67266	2.57131	4.24989	-	-	-	6.20629	2.66382	3.21031
Os02g0828566	Transcription factor, TCP domain containing protein.	-	-	-	-	-	2.00381	-	-	-	-	-	-
Os02g0692700	Similar to PLATZ transcription factor.	-	-	-	-	-	-	-	-	-	-2.16152	-	-		N
Os02g0702100	Similar to transcription factor GT-3b.	-	-	-	-	-	-	-	-	-	-	-	2.23912
Os02g0776400	Similar to nuclear transcription factor Y subunit A-3.	2.607	-	2.02891	-	-	-	-	-	-	-	-	-		N
Os03g0251350	NUCLEAR FACTOR Y (NF-Y) transcription factor, Control of heading date	-	-	-	-2.83971	-	-2.68186	-	-	-	-3.71994	-	-		N
Os07g0606600	Similar to Nuclear factor Y transcription factor subunit B homolog.	-	-	-	-	-	-2.28048	-	-	-	-	-	-
Os02g0828900	Transcription factor jumonji domain containing protein.	-	-	-	-	-	4.27458	-	-	-	5.5235	-	-		N
Os09g0489200	Similar to transcription factor jumonji (jmjC) domain-containing protein.	-	-	-	2.99104	-	3.66961	-	-	-	4.31294	-	3.66468		N
Os03g0117900	Similar to Transcription factor.	-2.5148	-	-	-	-	-	-	-	-	-	-	-		N
Os03g0152100	Similar to E2F-DP transcription factor.	-	-	-2.12714	-	-	-	-	-	-	-	-	-
Os03g0411100	Heme activator protein, CCAAT-binding transcription factor, Biotic and abiotic resistances	2.1724	-	-	-	-	-	-	-	-	2.17677	-	2.33041		N
Os03g0413000	Similar to Potential histone-like transcription factor.	-	-	-	-2.43266	-	-2.30859	-	-	-	-2.82141	-	-		N
Os03g0433200	SHR transcription factor, Regulation of the number of cortex cell layers in the root, Coordination of stomatal patterning	-	-	-	3.19613	-	3.65856	-	-	-	3.30253	-	-		N		Root	N Vs. D in N22
Os07g0586900	SHR transcription factor, Formation of root endodermis and leaf stomata, Regulation of the number of cortex cell layers in the root	-	-	-	5.00486	-	5.30235	-	-	-	4.37977	-	-		N		Root	N Vs. D in N23
Os03g0716200	PHD-finger transcription factor, Regulation of Ubisch bodies and pollen wall formation	-	-	-	3.98812	-	4.33012	-	-	-	2.81742	-	-		N			N Vs. D in N24
Os05g0420300	Salt- and H2O2- responsive transcription factor, Salt tolerance	-	-2.15483	-	-	-	-	-	-	-	-	-	-			D
Os05g0586600	Similar to SIGE (RNA polymerase sigma subunit E); DNA binding / DNA-directed RNA polymerase/ sigma factor/ transcription factor.	-	-	-	-2.31958	-	-3.67856	-	-	-	-3.74797	-	-2.75547		N
Os07g0580500	Transcription factor, Brassinosteroid (BR)-regulated growth response, Feedback inhibition of BR biosynthesis	-	-	-	2.21801	-	2.29663	-	-	-	-	-	-		N
Os03g0785800	Transcription factor , Cold tolerance	-	-	-	2.13822	-	2.61223	-	-	-	2.27962	-	-		N			N Vs. D in N24
Os07g0152000	Transcription factor , Cold tolerance	-	-	-	-	-	-	-	-	-	2.49608	-	-		N
Os06g0116200	Transcription factor	-	-	-	2.03563	-	2.12631	-	-	-	-	-	-		N
Os06g0613500	Similar to Transcription factor (Fragment).	-	-	-	-	-	3.03476	-	-	-	2.35379	-	-		N
Os01g0528000	Transcription factor IIIC, subunit 5 domain containing protein.	-	-	-	4.61588	-	4.3079	-	-	-	-	-	-		N
Os06g0691500	Transcription factor IIS, N-terminal domain containing protein.	-	-	-	-	-	-2.25492	-	-	-	-	-	-
Os06g0712700	Transcription factor, Development of lodicules and stamens	-	-	-	-	-	-	-	-	-	-	2.57069	2.69464			D
Os08g0531600	Transcription factor, Positive regulator of cell proliferation, Control of grain size, shape and quality	-	-	2.96996	-	-	-	-	-	-	-	-	-
Os11g0124300	Transcription factor, Asymmetric cell division involved in radial pattern formation in roots	-	-	-	-	-	2.11671	-	-	-	2.69955	-	-		N
Os10g0503100	Similar to Transcription factor L2.	-	-	-	-	-2.84583	-3.03813	-	-	-	-	-	-			D
Os11g0175700	Similar to Transcription factor PCF3.	-	-	4.14668	6.69843	5.1492	7.15006	-	-	-	-	-	-
Os01g0140700	Similar to RAV2 (REGULATOR OF THE ATPASE OF THE VACUOLAR MEMBRANE); DNA binding / transcription factor.	-	-	-	-	-	-	-	-	-	2.45983	-	-		N
Os01g0183400	Transcription factor subunit, Salt tolerance	-	-	-	-	-	-	-2.09848	-	-	-	-	-	Salinity	N
Os09g0395300	GARP DNA-binding protien, GARP (Golden2, ARR-B and Psr1) transcription factor, Leaf polarity modeling, Regulation of anther dehiscence	-	-	-	2.29863	-	2.54804	-	-	-	2.15592	-	-		N			N Vs. D in N24
Os11g0154500	Blast disease-responsive transcription factor, Disease resistance	-	-	-	-	-	-	-	-	-	-2.31503	-	-	Disease	N
Os07g0608200	Similar to CCAAT-binding transcription factor subunit B (CBF-B) (NF-Y protein chain A) (NF-YA) (CAAT-box DNA binding protein subunit A). Splice isoform Short.	2.86663	-	-	-	-	-	-	-	-	-	-	-		N
Os07g0679500	Similar to Transcription factor RF2b.	-	-	-	3.89983	-	4.44175	-	-	-	4.55863	-	-		N
Os07g0684900	WUSCHEL-related homeobox protein, Transcription factor, Crown root development	-	-	3.54781	-	-	-	-	-	-	-	-	-
Os08g0160300	Similar to KANADI-like transcription factor FEATHERED.	-	-	-	-	-	-	-	-	-	2.51552	-	-		N
Os12g0106200	Lateral organ boundaries domain (LBD) family transcription factor, Shoot apical meristem (SAM) size determination	-	-	-	-	2.30344	-	-	-	-	-	-	-			D
Os12g0122000	Transcription factor, Asymmetric division of the cortex/endodermis progenitor cell in the root, Formation of root endodermis and leaf stomata	-	-	-	-	-	2.10042	-	-	-	-	-	-
Os01g0707500	Similar to Transcription factor LAX PANICLE.	-	-	2.04874	-	-	-	-	-	-	-	-	-

## Sheet: Supp. Table 4
Supplementary Table 4: Comparison of the expression of novel (unannotated) genes under various stress treatments in IR64 and N22
Gene ID	IR64 roots			IR64 Shoots			N22 Roots			N22 Shoots			Annotation
	N-W+	N+W-	N-W-	N-W+	N+W-	N-W-	N-W+	N+W-	N-W-	N-W+	N+W-	N-W-
Os01g0106500	-	-	-	4.30899	-	4.8116	-	-	-	-	-	-	Conserved hypothetical protein.
Os01g0110200	-	-	-2.14901	-	-	2.50181	-2.51013	-	-	2.54599	-	-	Conserved hypothetical protein.
Os01g0111700	-2.73283	-	-	-2.99582	-	-2.13012	-	-	-	-5.36135	-2.18375	-3.48326	Conserved hypothetical protein.
Os01g0111800	-	-	-	2.05108	-	2.18586	-	-	-	-	-	2.62221	Conserved hypothetical protein.
Os01g0121500	-2.12086	-	-	-	-	-	-	-	-	-	-	-	Conserved hypothetical protein.
Os01g0121600	-2.04554	-	-	-	-	-	-	-	-	-	-	-	Conserved hypothetical protein.
Os01g0133100	-	-	-	3.24118	-	3.84122	-	-	-	5.15894	2.29271	3.27144	Conserved hypothetical protein.
Os01g0133200	-	-	-	3.5633	-	4.16395	-	-	-	5.49497	-	-	Conserved hypothetical protein.
Os01g0135600	-	-	-	-	-	-	-	-	2.06834	-	-	-	Conserved hypothetical protein.
Os01g0136300	-	-	-	2.22511	-	3.18456	-	-	-	-	-	2.23252	Conserved hypothetical protein.
Os01g0136450	-	-	-	-2.16403	-	-	-	-	-	-	-	-	Conserved hypothetical protein.
Os01g0136500	-	-	-	-2.34361	-	-	-	-	-	-	-	-	Conserved hypothetical protein.
Os01g0136700	-	-	-	-	-	-	-	-	-	-4.30224	-	-3.50305	Conserved hypothetical protein.
Os01g0137700	-	-	-	-	-	-	-	-	-	-2.99784	-	-2.42342	Conserved hypothetical protein.
Os01g0138300	-	-	-	-	-	-	-	-	-	-	-	-2.55071	Conserved hypothetical protein.
Os01g0149900	-	-	-	-2.55364	-	-2.47772	-	-	-	-	-	-	Conserved hypothetical protein.
Os01g0155800	-2.14237	-2.06883	-2.0748	-	2.63206	-	-	-	-	-2.04295	-	-	Conserved hypothetical protein.
Os01g0166500	-	-	-	3.3208	-	3.51091	-	-	-	4.01341	-	3.18919	Conserved hypothetical protein.
Os01g0176500	-	-	-	4.02208	-	4.75227	-	-	-	8.01822	-	-	Conserved hypothetical protein.
Os01g0182400	-	-	-	-	-	-	-	-	-	-2.27271	-	-	Conserved hypothetical protein.
Os01g0182900	-	-	-	-2.09425	-	-	-	-	-	-	-	-	Conserved hypothetical protein.
Os01g0186600	-	-	-	-	-	-3.33849	-	-	-	-	-	-	Conserved hypothetical protein.
Os01g0197400	-	-	-	-2.26099	-	-2.149	-	-	-	-2.37627	-	-	Conserved hypothetical protein.
Os01g0198500	-	-	-	2.92722	-	4.2628	-	-	-	3.13888	-	-	Conserved hypothetical protein.
Os01g0198702	-	-	-	-	2.11173	-	-	-	-	-	-	-	Conserved hypothetical protein.
Os01g0201275	-	-	-	4.57654	2.08393	4.38775	-	-	-	2.46814	-	-	Conserved hypothetical protein.
Os01g0206200	-	-	-	-	-	-	2.26945	-	-	-	-	-	Conserved hypothetical protein.
Os01g0206600	-	-	-	-	-	-	-	-	-	2.22468	-	-	Conserved hypothetical protein.
Os01g0210300	-	-	-	3.92412	-	4.76933	-2.41054	-	-	5.60586	-	3.59454	Conserved hypothetical protein.
Os01g0210800	-	-	-	-	-	2.49129	-	-	-	-	-	-	Conserved hypothetical protein.
Os01g0212500	-	-	-	-	-	-	-	-	-	3.6633	-	-	Conserved hypothetical protein.
Os01g0214500	-	-	-	-	-	-	-	-	-	-2.14571	-	-	Conserved hypothetical protein.
Os01g0221400	-	-	-3.07399	-	-	-	-	-	-	-	-	-	Conserved hypothetical protein.
Os01g0222300	-	-	-	3.16725	-	-	-	-	-	-	-	-	Conserved hypothetical protein.
Os01g0222600	-	-	-	-2.02073	-	-	-	-	-	-2.9198	-	-	Conserved hypothetical protein.
Os01g0226200	-	-	-	6.09154	3.2269	6.32013	-	-	-	4.61917	-	4.03907	Conserved hypothetical protein.
Os01g0229600	-	-	-	-	-	-	-	-	-	-2.68782	-	-	Conserved hypothetical protein.
Os01g0230800	-	-	-	2.88668	2.72028	2.60401	-	-	-	-	-	-	Conserved hypothetical protein.
Os01g0241000	-	-	-	-	-	-	-2.19946	-	-	-	-	-	Conserved hypothetical protein.
Os01g0251400	-	-	-	-	-	-	-	-	-	11.4754	-	-	Conserved hypothetical protein.
Os01g0253500	-	-	-	-	2.19957	-	-	-	-	-	-	-	Conserved hypothetical protein.
Os01g0256300	-	-	-	-	-	-	-	-	-	-2.4751	-	-2.11252	Conserved hypothetical protein.
Os01g0258000	-	-	-	-	-	2.63082	-	-	-	-	-	-	Conserved hypothetical protein.
Os01g0264400	-	-	-	3.2311	-	3.80432	-	-	-	5.3037	2.41385	4.81133	Conserved hypothetical protein.
Os01g0266400	-	-	-	4.63208	2.85153	3.14246	-	-	-	5.37364	2.88703	3.96097	Conserved hypothetical protein.
Os01g0268900	-	-	-	2.71664	-	-	-	-	-	-	-	-	Conserved hypothetical protein.
Os01g0276900	-4.87359	-2.83462	-	-	-2.15726	-	-	-	-	-	-	-	Conserved hypothetical protein.
Os01g0281100	-2.3046	-2.69012	-	-	-	-	-	-	-	-	-	-	Conserved hypothetical protein.
Os01g0283000	-	-	-	-	-	4.90653	-	-	-	-	-	-	Conserved hypothetical protein.
Os01g0289950	-2.38241	-	-	-	-	-	-	-	-	-	-	-	Conserved hypothetical protein.
Os01g0304400	-	-	-	-	2.72641	-	-	-	-	-	-	-	Conserved hypothetical protein.
Os01g0308600	-	-	-	4.30014	-	5.27317	-	-	-	4.79574	-	4.18901	Conserved hypothetical protein.
Os01g0318400	-	-	-	10.1689	9.10048	8.74749	-	-	-	-	-	-	Conserved hypothetical protein.
Os01g0327500	-	-	-	-	-	-	-	-	-	4.71046	-	-	Conserved hypothetical protein.
Os01g0337700	-	-	-	-	-	-	2.20601	-	-	-	-	-	Conserved hypothetical protein.
Os01g0346250	-	-	-	-2.06966	-	-2.14275	-	-	-	-	-	-	Conserved hypothetical protein.
Os01g0367400	-	-	-	-2.07885	-	-	-	-	-	-	-	-	Conserved hypothetical protein.
Os01g0373700	-	-	-2.51265	-	-	-	-	-	-	-	-	-	Conserved hypothetical protein.
Os01g0388200	-	-	-	2.90246	-	3.34334	-	-	-	2.03087	-	-	Conserved hypothetical protein.
Os01g0498200	-	-	-	-3.60086	-	-2.71497	-	-	-	-	-	-	Conserved hypothetical protein.
Os01g0500100	-	-	-	3.371	2.56206	3.03476	-	-	-	-	-	-	Conserved hypothetical protein.
Os01g0500400	-	-	-	-2.80818	-	-	-	-	-	-	-	-	Conserved hypothetical protein.
Os01g0508500	-3.00801	-	-	-	-	-	-2.39655	-2.04605	-	-	-	-	Conserved hypothetical protein.
Os01g0509400	-	-	-	-	-	-	-	-	-	3.85276	2.46805	3.98055	Conserved hypothetical protein.
Os01g0510200	-2.8683	-	-2.76001	-	-	-	-3.73731	-	-2.14306	-	-	-	Conserved hypothetical protein.
Os01g0511800	-	-	-	-	-	2.34746	-	-	-	4.64538	-	-	Conserved hypothetical protein.
Os01g0524400	-	-	-	-4.43342	-	-4.44576	-	-	-	-	-	-	Conserved hypothetical protein.
Os01g0540800	-	-7.3792	-	3.19296	-5.97701	2.61572	-	-	-	-	-	-	Conserved hypothetical protein.
Os01g0545100	-	-	-	2.43021	-	2.99156	-	-	-	5.17351	3.68285	4.79327	Conserved hypothetical protein.
Os01g0550600	-	-	-	-	-	2.14862	-	-	-	2.38664	-	-	Conserved hypothetical protein.
Os01g0551000	-	-2.05099	-	-	-	-	2.23814	-	2.33842	-	-	-	Conserved hypothetical protein.
Os01g0557200	-	-	-	-	2.85313	-	-	-	-	-	-	-	Conserved hypothetical protein.
Os01g0558900	-	-	-2.54543	-	-	-	-	-	-	-	-	-	Conserved hypothetical protein.
Os01g0572700	-	-	-	2.4633	-	2.49129	-	-	-	-	-	-	Conserved hypothetical protein.
Os01g0589700	-	-	-	-	-	2.28878	-	-	-	2.75429	-	-	Conserved hypothetical protein.
Os01g0603200	-	-	-	-	-	-	-	-	-	-2.78621	-	-	Conserved hypothetical protein.
Os01g0604100	-	-	-	3.41001	-	-	-	-	-	-	-	-	Conserved hypothetical protein.
Os01g0620900	-	-	-	-	3.47056	2.34979	-	-	-	-	-	-	Conserved hypothetical protein.
Os01g0621500	-	-	-	-	-	-	-	-	-	3.31721	-	-	Conserved hypothetical protein.
Os01g0632000	-	-	-	3.7169	-	3.57275	-	-	-	-	-	-	Conserved hypothetical protein.
Os01g0642200	-2.8622	-4.46888	-	-	-	-2.04818	-	-	-	-2.33181	-	-	Conserved hypothetical protein.
Os01g0656300	-	-	-	-	-	-	-	-	-	-	5.10573	4.87236	Conserved hypothetical protein.
Os01g0666600	-	-	-	-2.14274	-	-3.58942	-	-	-	-2.99635	-	-	Conserved hypothetical protein.
Os01g0681800	4.52585	-	-	-	-	-	4.60834	-	-	-	-	-	Conserved hypothetical protein.
Os01g0682700	-	-2.71633	-2.45148	-	-	-	-	-	-	-	-	-	Conserved hypothetical protein.
Os01g0685300	-	-	-	-	-	2.74886	-	-	-	-	-	-	Conserved hypothetical protein.
Os01g0687850	-	-	-	-	-	3.90196	-	-	-	-	-	-	Conserved hypothetical protein.
Os01g0704300	-	-	-	-	-	-	-	-	-	-2.44139	-	-	Conserved hypothetical protein.
Os01g0717650	-	-	-	-	-	3.17486	-	-	-	-	-	-	Conserved hypothetical protein.
Os01g0728250	-	-	-	-	-	2.53538	-	-	-	2.99092	-	-	Conserved hypothetical protein.
Os01g0729500	-	-	-	2.41727	-	2.12855	-	-	-	-	-	-	Conserved hypothetical protein.
Os01g0737100	-2.49972	-	-	-	-	-	-2.42911	-	-	-	-	-	Conserved hypothetical protein.
Os01g0738000	-	-	-	-	-	-	-	-	-	3.48063	-	-	Conserved hypothetical protein.
Os01g0739500	-	-	-	-2.47814	-	-2.19821	-	-	-	-2.53354	-	-	Conserved hypothetical protein.
Os01g0744200	-	-	-	2.4633	-	2.66066	-	-	-	3.01316	-	-	Conserved hypothetical protein.
Os01g0753800	-	-	-	7.08035	-	8.2253	-	-	-	6.87172	-	6.23239	Conserved hypothetical protein.
Os01g0754000	-	-	-	2.40279	-	2.76232	-	-	-	2.15592	-	-	Conserved hypothetical protein.
Os01g0756300	-	-	-	-	-	2.42251	-	-	-	3.95325	-	-	Conserved hypothetical protein.
Os01g0759000	-	-	-	3.65734	-	3.77771	-	-	-	4.55588	-	-	Conserved hypothetical protein.
Os01g0761000	-	-	-	-3.70319	-2.27691	-4.02949	-	-	-	-2.57194	-	-	Conserved hypothetical protein.
Os01g0765500	-	-	-	5.01181	-	4.86128	-	-	-	7.14271	-	-	Conserved hypothetical protein.
Os01g0767600	-	-	-	-	-	-	-	-	-	-2.50289	-	-2.00127	Conserved hypothetical protein.
Os01g0793600	-	-	-	-2.0162	-	-	-	-	-	-	-	-	Conserved hypothetical protein.
Os01g0793800	-	-	-	-	-	-2.03926	-	-	-	-	-	-	Conserved hypothetical protein.
Os01g0795600	-2.22194	-	-	-	-	-	-	-	-	-	-	-	Conserved hypothetical protein.
Os01g0796000	-	-	-	-2.80704	-	-2.17617	-	-	-	-	-	-	Conserved hypothetical protein.
Os01g0798200	-	-	-	2.12868	-	2.38365	-	-	-	-	-	-	Conserved hypothetical protein.
Os01g0800900	-	-	-	-4.77981	-	-3.43988	-	-2.28585	-	-	-	-	Conserved hypothetical protein.
Os01g0806300	-	-	-	-	2.07503	-	-	-	-	-	-	-	Conserved hypothetical protein.
Os01g0823600	-	-	-	-2.1863	-2.79604	-4.11214	-	-	-	-5.64363	-2.07388	-3.61499	Conserved hypothetical protein.
Os01g0824800	-	-	-	-	-	-	-	-	-	-2.35745	-	-2.29888	Conserved hypothetical protein.
Os01g0826800	-	2.11367	-	-	-	-	-2.17034	-	-	-	-	-	Conserved hypothetical protein.
Os01g0833600	-	-	-	-	-	-2.2042	-	-	-	-	-	-	Conserved hypothetical protein.
Os01g0838350	-3.92084	-	-6.32365	-	-	-	-4.60953	-	-5.08767	-	-	-	Conserved hypothetical protein.
Os01g0843700	-	-	-	3.1977	-	3.24413	-	-	-	4.85217	-	-	Conserved hypothetical protein.
Os01g0846400	-	-	-	-	-	-	-	-	-	-2.00921	-	-	Conserved hypothetical protein.
Os01g0854400	-	-	-	-	-	-	-	-	-	4.02438	-	-	Conserved hypothetical protein.
Os01g0860900	-	-	-	4.46373	-	5.11522	-	-	-	5.20323	-	2.20526	Conserved hypothetical protein.
Os01g0862200	-	-	-	-2.88206	-	-3.12924	-	-	-	-2.59011	-	-	Conserved hypothetical protein.
Os01g0864200	-	-	-	-	-	-	-	-	-	-2.3198	-	-	Conserved hypothetical protein.
Os01g0875000	-	-	-	2.57401	2.44691	3.32825	-	-	-	-	-	-	Conserved hypothetical protein.
Os01g0877900	-	-	-	-	-	-	-2.09848	-	-	-	-	-	Conserved hypothetical protein.
Os01g0881800	-	-	-	-	-	-	3.13964	-	2.53251	-	-	-	Conserved hypothetical protein.
Os01g0885300	-	-	-	-	-	-	-	-	-	3.25536	2.40319	2.75088	Conserved hypothetical protein.
Os01g0899387	-	-	-	-	-2.96238	-	-	-	-	-	-	-	Conserved hypothetical protein.
Os01g0905500	-	-	-	-	2.1495	-	-	-	-	-	-	-	Conserved hypothetical protein.
Os01g0910500	-4.23901	-	-	-	-	-	-	-	-	-2.27894	-	-	Conserved hypothetical protein.
Os01g0910800	-	-	-2.44849	-	-	-	-	-	-3.75373	4.24809	5.57159	5.00227	Conserved hypothetical protein.
Os01g0910900	-5.28154	-7.35841	-	-3.14452	-	-4.25512	-	2.87912	2.21456	-3.9402	-	-	Conserved hypothetical protein.
Os01g0914000	-	-	-	-	-	4.63804	-	-	-	3.24998	-	-	Conserved hypothetical protein.
Os01g0918100	-	-	-	-	-	-	-	-	-	2.11883	-	2.16007	Conserved hypothetical protein.
Os01g0918400	-	-	-	-	-	-	-	-	-	-	-	-4.86427	Conserved hypothetical protein.
Os01g0924200	-	2.80134	-	-	-	-	-3.40533	-	-	-	-	-	Conserved hypothetical protein.
Os01g0929100	-	-	-	-2.93929	-	-2.21626	-	-	-	-	-	-	Conserved hypothetical protein.
Os01g0930500	-	-	-	-2.44106	-	-	-	-	-	-	3.37633	-	Conserved hypothetical protein.
Os01g0937900	-	2.54381	-	6.69285	-	7.05664	-	-	-	4.35273	-	3.20359	Conserved hypothetical protein.
Os01g0938600	-	-	-	2.79693	-	2.92853	-	-	-	2.31082	-	-	Conserved hypothetical protein.
Os01g0940600	-	-	-	-	-	-	-	-	-	-2.16105	-	-	Conserved hypothetical protein.
Os01g0946600	-5.52621	-	-3.07118	-	-	-	-	-	-2.75872	-	-	-	Conserved hypothetical protein.
Os01g0949900	-	-	-	-	-	-	-	-	-3.01367	-	-	-	Conserved hypothetical protein.
Os01g0959750	-	-	-	-	-	-	-	-	-	-2.70237	-	-	Conserved hypothetical protein.
Os01g0961000	-	-	-	-3.17952	-	-2.74599	-	-	-2.03593	-	-	-	Conserved hypothetical protein.
Os01g0962100	-	-	-	-	2.54289	-	-	-	-	-	-	-2.07708	Conserved hypothetical protein.
Os01g0965900	-	-	-	-2.13674	-	-2.86462	-	-	-2.42426	-	-	-	Conserved hypothetical protein.
Os01g0967800	-	-	-	-2.10479	-	-	-	-	-	-	-	-	Conserved hypothetical protein.
Os01g0971000	-3.14082	-	-	-3.70859	-	-2.85213	-	-	-	-5.14504	-	-	Conserved hypothetical protein.
Os02g0107300	-	-	-	-	2.71241	-	-	-	-	-	-	-	Conserved hypothetical protein.
Os02g0121500	-	-	-	-	-	-	-	-	-	-2.04087	-	-	Conserved hypothetical protein.
Os02g0124800	-	-	-	-3.34868	-	-3.54161	-	-	-	-2.43079	-	-	Conserved hypothetical protein.
Os02g0127900	-	-	-	2.02695	-	-	-	-	-	-	-	-	Conserved hypothetical protein.
Os02g0129300	-	-	-	-3.21713	-	-3.22877	-	-	-	-	-	-	Conserved hypothetical protein.
Os02g0129800	-2.70477	-2.00427	-2.39408	-3.35182	-2.92164	-4.40285	-	-2.26612	-	-3.11438	-4.90996	-2.26077	Conserved hypothetical protein.
Os02g0130600	-	-	-	3.5633	-	4.41347	-	-	-	4.49898	-	2.92491	Conserved hypothetical protein.
Os02g0138100	-	-	-	-2.84514	-	-3.42024	-	-	-	-	-	-	Conserved hypothetical protein.
Os02g0140800	-	-	-	-	-	-2.44277	-	-	-	-	-	-	Conserved hypothetical protein.
Os02g0147700	-	-	-	-	-	-	-	-	-	-	3.62653	-	Conserved hypothetical protein.
Os02g0159000	-	-	-	4.37582	-	-	-	-	-	-	-	-	Conserved hypothetical protein.
Os02g0162600	-	-	-	-2.45253	-	-2.7047	-	-	-	-2.01332	-	-	Conserved hypothetical protein.
Os02g0165500	-	-	-	3.59539	3.37881	3.72395	-	-	-	3.7003	2.47247	-	Conserved hypothetical protein.
Os02g0191800	-	-	-	3.07596	2.34448	2.91877	-	-	-	-	2.81626	-	Conserved hypothetical protein.
Os02g0193100	-3.46131	-	-	-	3.31933	3.65267	-	-	-	-	-	-	Conserved hypothetical protein.
Os02g0208500	-	-	-	-	-	-	-	-	-	-	2.06834	2.34097	Conserved hypothetical protein.
Os02g0211000	-	-	-	-	-	-3.15885	-	-	-	-	-	-	Conserved hypothetical protein.
Os02g0212400	-	-	-	-	-	-3.15885	-	-	-	-	-	-	Conserved hypothetical protein.
Os02g0225900	-2.15675	-	-	-	-	-	-	-	-	-	-	-	Conserved hypothetical protein.
Os02g0227100	-	-	-	-	-	-	-3.13661	-	-3.15357	-	-	-	Conserved hypothetical protein.
Os02g0228151	-	-	-	-	-	-	-2.1349	-	-	-2.9975	-	-2.26213	Conserved hypothetical protein.
Os02g0229800	-	2.15686	-	-	-	-	-2.19324	-	-	-	-	-	Conserved hypothetical protein.
Os02g0230000	-	-	-	2.85733	-	2.83144	-	-	-	-	-	-	Conserved hypothetical protein.
Os02g0230875	-2.24054	-	-	4.18495	-	4.11445	-	-	-	-	-	-	Conserved hypothetical protein.
Os02g0251700	-	-	-	-	-	-2.49936	-	-	-	-	-	-	Conserved hypothetical protein.
Os02g0254600	-	-	-	-	-	-	-	-	-	-2.15902	-	-	Conserved hypothetical protein.
Os02g0256500	-	-	-	-	-	-	-2.43911	-	-	-	-	-	Conserved hypothetical protein.
Os02g0257200	-	-	-	-	-	-	-	3.28651	-	-	-	-	Conserved hypothetical protein.
Os02g0258800	-	-	-	-	-	-2.09101	-2.47516	-	-	-2.40919	-	-2.41376	Conserved hypothetical protein.
Os02g0259900	-	-	-	-	-	-	-	-	-	-	2.49457	-	Conserved hypothetical protein.
Os02g0261000	-	-	-	-	-	2.36337	-2.54395	-	-	4.37061	3.37035	3.63586	Conserved hypothetical protein.
Os02g0279800	-	-	-	3.63529	-	3.09913	-	-	-	-	-	-	Conserved hypothetical protein.
Os02g0321600	-	-	-	5.37276	-	5.56014	-	-	-	-	-	-	Conserved hypothetical protein.
Os02g0451900	-	-	-	-	-	-	-	-	-	2.07366	-	-	Conserved hypothetical protein.
Os02g0504700	-	-	-	-	-	-	2.13001	-	-	-	-	-	Conserved hypothetical protein.
Os02g0505500	-	-	-	-	-	-	-	-	-	3.77489	-	2.42129	Conserved hypothetical protein.
Os02g0506100	-	-	-	4.33311	-	4.48752	-	-	-	3.80595	-	-	Conserved hypothetical protein.
Os02g0507100	-	-	-	-	-	3.53106	-	-	-	-	-	-	Conserved hypothetical protein.
Os02g0507600	-	-	-	3.7592	-	3.04534	-	-	-	4.03081	-	3.10175	Conserved hypothetical protein.
Os02g0509600	-	-	-	2.87674	-	-	-	-	-	-	-	4.52298	Conserved hypothetical protein.
Os02g0517700	-	-	-2.60176	-	-	-	-	-	-	-	-	-	Conserved hypothetical protein.
Os02g0518800	-	-	-	2.45636	-	3.12908	-	-	-	2.30245	-	-	Conserved hypothetical protein.
Os02g0526700	-	-	-	2.8189	-	3.30529	-	-	-	2.43323	-	-	Conserved hypothetical protein.
Os02g0533700	-	-	-	2.81777	-	-	-	-	-	-	-	-	Conserved hypothetical protein.
Os02g0551600	-	-	-	-	2.12663	2.7782	-	-	-	-	-	-	Conserved hypothetical protein.
Os02g0552200	-	-	-	2.3003	2.20951	-	-2.79405	-	-	-	-	-	Conserved hypothetical protein.
Os02g0554200	-	-	-	2.59705	-	-	-	-	-	2.48949	-	-	Conserved hypothetical protein.
Os02g0555200	-	-	-	-	-	-2.00137	-	-	-	-	-	-	Conserved hypothetical protein.
Os02g0564300	-	-	-	-	-	-	-	-	-	-2.07945	-	-	Conserved hypothetical protein.
Os02g0582900	-3.60754	-	-	-	-	-	-2.23198	-	-2.34993	-	-	-	Conserved hypothetical protein.
Os02g0584200	-	-2.17135	-	-	-	-	-	-	-	-	-	-	Conserved hypothetical protein.
Os02g0587300	-	-	-	-	-	-	2.24935	-	-	-	-	-	Conserved hypothetical protein.
Os02g0588600	-	-	3.15557	-	-	-2.06583	-	-	-	-	-	-	Conserved hypothetical protein.
Os02g0591000	-	-	-	-3.1379	-	-3.71547	-	-	-	-3.27026	-	-	Conserved hypothetical protein.
Os02g0593400	-	-	-	-	-	-	-	-	-	-4.66493	-	-	Conserved hypothetical protein.
Os02g0594166	-	-	-	-2.57204	-	-	-3.19571	-	-	-	-4.21148	-2.30235	Conserved hypothetical protein.
Os02g0595200	-	-	-	-	-	-	-	-	-	-2.42681	-	-	Conserved hypothetical protein.
Os02g0601000	-2.71835	-2.52537	-	-	-	-	-	-	-	-	-	-	Conserved hypothetical protein.
Os02g0602900	-	-	-	2.40279	-	2.3878	-	-	-	-	-	-	Conserved hypothetical protein.
Os02g0603600	-	-	-	-	2.14955	-	-	-	-	-	-	-	Conserved hypothetical protein.
Os02g0620000	-	-	-	-	-	2.88241	-	-	-	-	-	-	Conserved hypothetical protein.
Os02g0622500	2.98809	-	2.6117	-	-	-	-	-	2.90991	-	-	-	Conserved hypothetical protein.
Os02g0632700	-	-	3.19847	-	-	-	-	-	-	-	-	-	Conserved hypothetical protein.
Os02g0639300	-	-	-	-	-	-	-	-	-	-	-	-3.40483	Conserved hypothetical protein.
Os02g0656100	-	-	-	3.67868	-	3.9095	-	-	-	4.23848	-	4.43173	Conserved hypothetical protein.
Os02g0657850	-	-	-2.31015	-	-	-	-	-	-	-	-	-	Conserved hypothetical protein.
Os02g0661600	-	-	-	2.92718	-	2.69843	-	-	-	-	-	2.43978	Conserved hypothetical protein.
Os02g0667100	-	-	-	2.24754	-	2.61783	-	-	-	3.68954	2.80808	3.09874	Conserved hypothetical protein.
Os02g0677600	-	-	-	-	-	-2.03723	-	-	-	-2.45956	-	-	Conserved hypothetical protein.
Os02g0690200	-	-	-	-	2.34599	-	-	-	-	-	-	-	Conserved hypothetical protein.
Os02g0695600	-	-	-	2.32472	-	2.43738	-2.54092	-	-	2.78031	2.4021	2.7872	Conserved hypothetical protein.
Os02g0699466	-	-	-	3.0522	-	3.38076	-	-	-	4.39571	-	-	Conserved hypothetical protein.
Os02g0699500	-	-	-	-	-	-	-2.16652	-	-	-	-	-	Conserved hypothetical protein.
Os02g0699800	-	-	-	-	-	-	2.04676	-	-	-	-	-	Conserved hypothetical protein.
Os02g0702300	-3.7695	-	-	-	-	-	-	-	-	-	-	-	Conserved hypothetical protein.
Os02g0702700	-	-	-	-	-	-	-	-	-	2.24108	-	-	Conserved hypothetical protein.
Os02g0704300	3.16888	-	-	-2.44898	-	-2.30222	-	-	-	-4.37247	-4.28611	-2.45787	Conserved hypothetical protein.
Os02g0715300	-	-	-	-	-	-	-	-	-	3.51097	2.7354	3.44648	Conserved hypothetical protein.
Os02g0718600	-	-	-	-	-	-	-	-	-	2.56812	2.50623	-	Conserved hypothetical protein.
Os02g0720000	-	-	-	-	-3.19541	-	-	-	-	-	-	-	Conserved hypothetical protein.
Os02g0730450	-	-	2.16695	2.60019	-	3.59234	-	-	-	-	-	-	Conserved hypothetical protein.
Os02g0732300	-	-	-	2.30999	-	2.70173	-	-	-	4.37688	-	3.36098	Conserved hypothetical protein.
Os02g0733900	-	-	-	-2.32401	-	-2.83769	-2.33223	-	-	-	-	-	Conserved hypothetical protein.
Os02g0737200	-2.42213	-	-	-	-	-	-	-	-	-	-	-	Conserved hypothetical protein.
Os02g0738300	-	-	-	-	-	-	-2.31798	-	-	-	-	-	Conserved hypothetical protein.
Os02g0740500	2.1527	-	-	-	-	-	-	-	-	-	-	-	Conserved hypothetical protein.
Os02g0740600	-	-	-	-	2.49551	-	-	-	-	-	-	-	Conserved hypothetical protein.
Os02g0741700	-	-	-	-	-	2.6743	-	-	-	2.1526	-	2.53876	Conserved hypothetical protein.
Os02g0742700	-	-	-	-	-	-	-	-	-	4.83109	4.17799	3.68772	Conserved hypothetical protein.
Os02g0742800	-	-	-	-	-	-	-	-	-	5.25987	-	-	Conserved hypothetical protein.
Os02g0749000	-	-	-	-	-	2.16405	-	-	-	-	-	-	Conserved hypothetical protein.
Os02g0754600	-	-	-	-	-	-	-	-	-	-2.59406	-3.48821	-	Conserved hypothetical protein.
Os02g0756100	-	-	-	3.46584	-	4.36287	-	-	-	6.02046	-	3.31809	Conserved hypothetical protein.
Os02g0760200	-	-	-	-	-	-	-	-	-	3.08891	-	2.10274	Conserved hypothetical protein.
Os02g0772100	-	-	-	-	3.05922	-	-	-	-	-	-	-	Conserved hypothetical protein.
Os02g0772200	-	-	-	-	-	-	-2.65785	-	-2.00879	-	-	-	Conserved hypothetical protein.
Os02g0774200	-2.84278	-	-2.53945	-	-	-	-2.5023	-	-3.38902	-	-	-	Conserved hypothetical protein.
Os02g0775300	-2.90535	-2.45656	-	-	-	-	-	-	-	-3.53055	-	-	Conserved hypothetical protein.
Os02g0781900	-	-	-	-	-	-	-	-	-	2.12797	-	-	Conserved hypothetical protein.
Os02g0782900	-	-	-2.30121	-	-	-	-	-	-2.75872	-	-	-	Conserved hypothetical protein.
Os02g0792100	-	-	-	-3.5232	-	-	-	-	-	-	-	-	Conserved hypothetical protein.
Os02g0795200	-	-	-	5.84535	-	5.62979	-	-	-	5.4361	-	-	Conserved hypothetical protein.
Os02g0807750	-	-	-	-2.64877	-	-	-	-	-	-	-	-	Conserved hypothetical protein.
Os02g0807900	-	-	-	-	-	-	-	-	-	-	-	3.73363	Conserved hypothetical protein.
Os02g0809100	-	-	-	2.12397	-	2.4124	-	-	-	3.0928	-	-	Conserved hypothetical protein.
Os02g0809300	-	-	-	-	-	-	-	-	-	6.43446	-	4.62695	Conserved hypothetical protein.
Os02g0828300	-	-	-	-2.4605	-	-2.31802	-	-	-	-	-	-	Conserved hypothetical protein.
Os02g0828400	-	2.29678	-	-	-	-2.99061	-	-	-	-2.76325	-	-	Conserved hypothetical protein.
Os02g0829850	-	-	-	-2.72135	-	-3.35198	-	-	-	-5.03229	-	-2.43442	Conserved hypothetical protein.
Os03g0113500	-	-	-	3.06945	-	3.7459	-	-	-	4.14731	2.5517	3.26581	Conserved hypothetical protein.
Os03g0118100	-	-	-	4.06734	-	4.1785	-	-	-	5.57116	2.56071	5.51155	Conserved hypothetical protein.
Os03g0126900	-2.49883	-	-	-	-	-	-	-	-	-	2.0236	-	Conserved hypothetical protein.
Os03g0128300	-	-	-	3.76002	-	4.30152	-	-	-	7.89274	-	-	Conserved hypothetical protein.
Os03g0128800	-	-	-	-	-	-2.69218	-	-	-	-2.98334	-	-	Conserved hypothetical protein.
Os03g0130700	-	-	-	2.92725	-	3.69413	-	-	-	3.8234	-	-	Conserved hypothetical protein.
Os03g0133875	-	-	-	-6.65346	-6.90763	-7.74323	-	-	-	-	-	-	Conserved hypothetical protein.
Os03g0138500	-	-	-	4.33013	-	4.49137	-	-	-	5.77926	-	-	Conserved hypothetical protein.
Os03g0146200	-	-	-	-	-	-4.4928	-	-	-	-	-	-	Conserved hypothetical protein.
Os03g0152600	-	-	-	-2.60106	-	-3.47769	-	-	-	-3.32484	-	-	Conserved hypothetical protein.
Os03g0165300	-	-	-	-	-	-	-	-	-	-2.07729	-	-	Conserved hypothetical protein.
Os03g0170100	-	-	-	-	-	-	-	-	-	-	2.09592	-	Conserved hypothetical protein.
Os03g0174200	-	-	-	-	-	2.97181	-	-	-	-	-	-	Conserved hypothetical protein.
Os03g0176700	-	-	-	-3.42276	-2.40513	-3.16156	-	-	-	-2.96812	-	-2.28352	Conserved hypothetical protein.
Os03g0196250	-	-	-	-	-	2.89036	-	-	-	-	-	-	Conserved hypothetical protein.
Os03g0199500	-	-	-	4.23892	-	6.06429	-	-	-	-	-	-	Conserved hypothetical protein.
Os03g0200200	-	-	-	-	-	-	-	-	-	-2.06123	-	-	Conserved hypothetical protein.
Os03g0227500	-	-	-	-2.90366	-2.32964	-	-	-	-	-	-	-	Conserved hypothetical protein.
Os03g0228200	-	-	-	-	-	-3.06985	-	-	-	-4.11549	-2.21204	-3.01567	Conserved hypothetical protein.
Os03g0231000	-	-	-	2.70681	3.07536	2.61772	-	-	-	-	-	-	Conserved hypothetical protein.
Os03g0236800	-2.92097	-	-	-	-	-	-	-	-	-	-	-	Conserved hypothetical protein.
Os03g0242100	-	-	-	-	-	-	-	-	-	2.53574	-	2.15898	Conserved hypothetical protein.
Os03g0250000	-	-	-	-2.07825	-	-	-	-	-	-	-	-	Conserved hypothetical protein.
Os03g0270700	-	-	-	2.53215	-	2.02566	-	-	-	-	-	-	Conserved hypothetical protein.
Os03g0270800	-2.11502	-	-	-	-	-	-	-	-	-	-	-	Conserved hypothetical protein.
Os03g0276700	-	-	-	-	-	-	-	-	-	2.26107	-	-	Conserved hypothetical protein.
Os03g0283400	-	-	-	-	-	-	-	-	-	2.87661	-	2.35371	Conserved hypothetical protein.
Os03g0285100	-	-	-	-2.0707	-	-2.0709	-	-	-	-	-	-	Conserved hypothetical protein.
Os03g0285200	-	-	-	-2.40113	-	-	-	-	-	-	-	-	Conserved hypothetical protein.
Os03g0285300	-	-	-	-2.9599	-	-3.13306	-	-	-	-	-	-	Conserved hypothetical protein.
Os03g0296200	-	-2.04928	-	-	-	-	-	-	-	-	-	-	Conserved hypothetical protein.
Os03g0302900	-	-	-	-	-	-	-	-	-	3.43915	-	-	Conserved hypothetical protein.
Os03g0306700	-	-	-	-	-	-2.55025	-	-	-	-	-	-	Conserved hypothetical protein.
Os03g0322600	-	-	-	-	-	-	-	-	-	-2.54211	-	-	Conserved hypothetical protein.
Os03g0327900	-	-	-	3.54256	-	3.23326	-	-	-	2.94187	-	-	Conserved hypothetical protein.
Os03g0338200	-	-	-	2.34412	2.86285	2.87754	-	-	-	-	-	-	Conserved hypothetical protein.
Os03g0343800	-	-	-	3.31385	-	3.26836	-	-	-	4.8924	-	2.99785	Conserved hypothetical protein.
Os03g0346500	-	-	-	3.6083	-	3.61944	-	-	-	4.30842	-	3.10438	Conserved hypothetical protein.
Os03g0348800	-	-	-	-2.76112	-	-2.76666	2.72467	-	-	-	-	-	Conserved hypothetical protein.
Os03g0349600	-	-7.15539	2.13021	5.5546	-4.6331	5.20392	-	-	-	-	-	-	Conserved hypothetical protein.
Os03g0355500	-	-	-2.03041	-	-	-	-	-	-	-	-	-	Conserved hypothetical protein.
Os03g0360300	-2.2663	-	-	-	-	-	-	-	-	-	2.30884	-	Conserved hypothetical protein.
Os03g0365250	-	-	-	-	-	-	-	-	-	-4.89048	-	-	Conserved hypothetical protein.
Os03g0385301	-	-	-	-	-3.47117	-	-	-	-	-	-	-	Conserved hypothetical protein.
Os03g0411900	-	-	-	-	-	-	-	-	-	-2.10045	-	-	Conserved hypothetical protein.
Os03g0414100	-	-	-	3.77116	-	3.48814	-	-	-	-	-	-	Conserved hypothetical protein.
Os03g0418700	-	-	-	2.70854	-	3.0529	-	-	-	2.57878	-	-	Conserved hypothetical protein.
Os03g0426350	-	-	-	-2.52665	-	-	-	-	-	-	-	-	Conserved hypothetical protein.
Os03g0431100	-	-	-	-	-	-	-	-	-	-	-	2.15871	Conserved hypothetical protein.
Os03g0431800	-	-	-	-3.26747	-	-2.27584	-	-	-	-	-	-	Conserved hypothetical protein.
Os03g0439000	-	-	-	-	-	-	-	-	-	-2.01627	-	-2.01726	Conserved hypothetical protein.
Os03g0558700	-	-	-	2.59165	-	2.34375	-	-	-	2.25052	-	2.23155	Conserved hypothetical protein.
Os03g0574600	-	-	-	-	-	-	-	-	-	2.53574	-	-	Conserved hypothetical protein.
Os03g0582800	-	-	-	2.3535	-	3.03917	-	-	-	3.4628	2.22049	-	Conserved hypothetical protein.
Os03g0584050	-	-	-	2.71208	2.86285	3.32602	-	-	-	-	-	-2.95988	Conserved hypothetical protein.
Os03g0584300	-	-	-	-	-	-	-	-	-	2.61918	-	-	Conserved hypothetical protein.
Os03g0593100	-	-	-	-	-	-2.8394	-	-	-	-	-	-	Conserved hypothetical protein.
Os03g0595300	-	-	-	-2.70356	-	-2.36863	-	-	-	-2.58089	-	-	Conserved hypothetical protein.
Os03g0596800	-	-	-	3.18657	-	3.11373	-	-	-	2.22458	-	-	Conserved hypothetical protein.
Os03g0604566	-	-	-	-	-	3.48814	-	-	-	-	-	-	Conserved hypothetical protein.
Os03g0618800	-	-	-	-	-	2.66066	-	-	-	-	-	-	Conserved hypothetical protein.
Os03g0619875	-	-	-	-	-	-	-4.9704	-	-	-	-	-	Conserved hypothetical protein.
Os03g0622600	-	-	-	-	-	-	-	-	-	2.13352	-	-	Conserved hypothetical protein.
Os03g0624300	-	-	-	-3.5232	-	-	-	-	-	-3.63206	-	-	Conserved hypothetical protein.
Os03g0643900	-	-	-	-	-	-	2.40759	-	2.16634	-	-	-	Conserved hypothetical protein.
Os03g0654900	-	-	-	-2.94964	-	-2.54273	-	-	-	-	-	-	Conserved hypothetical protein.
Os03g0656850	-	-	-	-	-	-5.67425	-	-	-	-	-	-	Conserved hypothetical protein.
Os03g0660000	-3.21087	-2.8727	-2.60771	-	-	-3.38841	-	-	-	-	-	-	Conserved hypothetical protein.
Os03g0672400	-	-	-	5.06838	-	5.52149	-	-	-	8.68096	-	-	Conserved hypothetical protein.
Os03g0673400	-	-	-	-	-	-	-	-	-2.01953	-	-	-	Conserved hypothetical protein.
Os03g0673800	-	-	-	-	-	-2.3562	-	-	-	-	-	-	Conserved hypothetical protein.
Os03g0683700	-	-	-	-	-	-	-	-	-	2.51692	-	-	Conserved hypothetical protein.
Os03g0684800	2.59515	-	2.07907	-2.99026	-	-3.43595	2.70207	-	2.57973	-	-	-	Conserved hypothetical protein.
Os03g0686700	-	-	-	-	-	-	-	-	2.90411	-	-	-2.27746	Conserved hypothetical protein.
Os03g0708250	-	-	-	2.85801	-	3.01886	-	-	-	-	-	-	Conserved hypothetical protein.
Os03g0710600	-	-	-	-	-	-	-	-	-	-2.49135	-	-	Conserved hypothetical protein.
Os03g0713200	-	-	-	-	-	-	-	-	-	-	3.74085	2.53421	Conserved hypothetical protein.
Os03g0723700	-	-	-	-	-	-	-	-2.17893	-2.68961	-	-	-	Conserved hypothetical protein.
Os03g0724800	-2.97265	-	-	-	3.27065	-	-2.13831	-	-2.335	-	-	-	Conserved hypothetical protein.
Os03g0729600	-	-	-2.42275	-	-	2.22845	-3.50827	-	-	2.22458	-	2.54603	Conserved hypothetical protein.
Os03g0734100	-3.51172	-	-2.24705	-	-	-	-3.22809	-	-3.75456	-	-	-	Conserved hypothetical protein.
Os03g0734200	-2.48768	-	-	-	-	-	-	-	-2.10721	-	-	-	Conserved hypothetical protein.
Os03g0740200	-3.07724	-	-	-	-	-	-	-	-	2.71666	-	-	Conserved hypothetical protein.
Os03g0744700	-	-	-	-2.1581	-	-2.64271	-	-	-	-3.53844	-2.45278	-	Conserved hypothetical protein.
Os03g0750300	-	-	-	-	-	-	-2.1414	-	-	5.05885	-	-	Conserved hypothetical protein.
Os03g0750900	-	-	-	3.71112	-	3.9799	-	-	-	-	-	-	Conserved hypothetical protein.
Os03g0762100	-	-	-	4.67014	-	5.417	-	-	-	2.8537	-	-	Conserved hypothetical protein.
Os03g0762450	-	-	-2.12714	-	-	-	-	-	-	-	-	-	Conserved hypothetical protein.
Os03g0762500	-	-	-	-	-	-	-	-	-	-	2.52098	2.43128	Conserved hypothetical protein.
Os03g0766600	-	-	2.17751	2.49801	-	-	-	-	-	-	2.06334	3.04803	Conserved hypothetical protein.
Os03g0770900	-	-	-	5.5673	-	6.23401	-	-	-	5.77293	-	-	Conserved hypothetical protein.
Os03g0775700	-	-	-	-	-	-	-	-	-	3.10628	2.62443	3.07465	Conserved hypothetical protein.
Os03g0776400	-	-	-	-	-	-	-	-	-	-2.36405	-	-	Conserved hypothetical protein.
Os03g0781000	-	-	-	-2.82115	-	-	-	-	-	-	-	-	Conserved hypothetical protein.
Os03g0782400	-	-	-	-	-	3.03419	-	-	-	4.1149	-	2.73538	Conserved hypothetical protein.
Os03g0787600	-	-	-	-	-	-2.28248	-	-	-	-	-	-	Conserved hypothetical protein.
Os03g0788300	-	-	-	-	-2.68437	-	-	-	-	-	-	-	Conserved hypothetical protein.
Os03g0806800	-	-	-	-	-	-	-	-	-	2.72056	3.60869	4.58035	Conserved hypothetical protein.
Os03g0822400	-	-	-	4.03525	-	3.62208	-	-	-	3.70159	-	4.16745	Conserved hypothetical protein.
Os03g0823350	-	-	-	-6.934	-5.30055	-7.2293	-	-	-	-	-	-	Conserved hypothetical protein.
Os03g0826200	-	-	-	-	-	-2.52086	-	-	-	-2.44798	-	-	Conserved hypothetical protein.
Os03g0826800	-	-	2.3814	-	2.37726	-	-	-	3.37956	-	-	-	Conserved hypothetical protein.
Os03g0826900	-	-	-	-	-	-	-	-	-	-	3.6724	-	Conserved hypothetical protein.
Os03g0831700	-	-	-	2.39063	-	2.58561	-	-	-	4.76705	3.8502	5.33027	Conserved hypothetical protein.
Os03g0835150	-	-	-	-3.1061	-2.00925	-2.28165	-	-	-	-	-	-	Conserved hypothetical protein.
Os03g0839300	-	-	-	-3.5232	-	-	-	-	-	-	-	-	Conserved hypothetical protein.
Os03g0844850	-	-	-	2.58682	-	-	-	-	-	-	-	-	Conserved hypothetical protein.
Os03g0846900	-	-	-	-	-	-2.44277	-	-	-	-	-	-	Conserved hypothetical protein.
Os03g0852400	-	-	-	3.68139	-	3.75243	-2.06323	-	-	4.24358	-	4.44236	Conserved hypothetical protein.
Os03g0853600	-	-	-	4.68635	-	5.37092	-	-	-	4.51748	-	-	Conserved hypothetical protein.
Os03g0861100	-	-	-	-	-	-	-	-	-	2.51683	-	2.21982	Conserved hypothetical protein.
Os04g0111250	-	-	-4.54054	-	-	-	-	-	-	-	-	-	Conserved hypothetical protein.
Os04g0115200	-	-	-	-	-	2.19605	-	-	-	-	-	-	Conserved hypothetical protein.
Os04g0142400	-2.89383	-	-4.72406	-	-	-	-	-	-	-3.02648	-	-	Conserved hypothetical protein.
Os04g0149400	-	-	-	-	-	-2.29187	-	-	-	-	-	-	Conserved hypothetical protein.
Os04g0166000	-	-	-3.86827	-	-	-	-	-	-	3.07564	2.17643	2.23389	Conserved hypothetical protein.
Os04g0180900	-	2.29004	-	-	-	-	-	-	-	-	-	-	Conserved hypothetical protein.
Os04g0184450	-2.42213	-	-	-	-	-	-	-	-	-	-	-	Conserved hypothetical protein.
Os04g0191400	-	-	-	-4.59957	-2.28654	-3.2297	-	-	-	-	-	-	Conserved hypothetical protein.
Os04g0191500	-	-	-	-	-	-2.17719	-	-	-	-	-	-	Conserved hypothetical protein.
Os04g0204300	-	-	-	-3.74767	-	-	-	-	-	-	-	-	Conserved hypothetical protein.
Os04g0221000	-	-	-	-	-	-	-	-	-	3.39848	-	-	Conserved hypothetical protein.
Os04g0231800	-	-	-	-	-2.29715	-4.71362	-	-	-	-	-	-	Conserved hypothetical protein.
Os04g0247500	-	-	-	-2.60487	-	-2.35788	-	-	-	-	-	-	Conserved hypothetical protein.
Os04g0250200	3.3921	-	-	-	-	-	-	-	-	-	-	-	Conserved hypothetical protein.
Os04g0259200	-	-	-	-	-	-2.52411	-	-	-	-	-	-	Conserved hypothetical protein.
Os04g0286400	-	-	-	-2.85402	-	-	-	-	-	-	-	-	Conserved hypothetical protein.
Os04g0290400	-	-	-	-2.56234	-	-	-	-	-	-	-	-	Conserved hypothetical protein.
Os04g0308000	-	-	-	-	-	-	-	-	-	-	-	-2.58134	Conserved hypothetical protein.
Os04g0309400	-	-	-	-3.95558	-	-	-	-	-	-	-	-	Conserved hypothetical protein.
Os04g0330301	-	-	-	-	-	-	-	-	-	-	-	-2.07545	Conserved hypothetical protein.
Os04g0352066	-3.8162	-2.33372	-	-	-	-	-	-	-	-	-	-	Conserved hypothetical protein.
Os04g0372201	-	-	-	-	-	-	-	-	-	-2.0402	-	-2.09074	Conserved hypothetical protein.
Os04g0376200	-	-	-	-	2.16721	-	-	-	-	-4.37525	-	-3.29206	Conserved hypothetical protein.
Os04g0379800	-	-	-	-	-	-	-	-	-	2.78031	-	-	Conserved hypothetical protein.
Os04g0382800	-	-	-	-	-	-	-	-	-	6.67024	-	3.66468	Conserved hypothetical protein.
Os04g0382900	-	2.04332	-	-	-	4.12949	-2.24651	-	-	4.21168	-	4.14466	Conserved hypothetical protein.
Os04g0383700	-	-	-	-	-	2.29484	-	-	-	5.54293	-	5.60772	Conserved hypothetical protein.
Os04g0403600	-	-	-	-	-	-4.41098	-	-	-	-	-	-2.41213	Conserved hypothetical protein.
Os04g0405500	-	-	-	2.22085	-	2.59577	-	-	-	2.78303	-	-	Conserved hypothetical protein.
Os04g0415401	-	-	-	-	2.68999	3.22083	-	-	-	-	-	-	Conserved hypothetical protein.
Os04g0423200	-2.58213	-	-	-	-	-	-	-	-	-	-	-	Conserved hypothetical protein.
Os04g0435475	-	-	-	-2.72046	-	-	-	-	-	-	-	-	Conserved hypothetical protein.
Os04g0436000	-	-	-	2.59221	-	2.83539	-	-	-	4.48705	3.13619	3.31054	Conserved hypothetical protein.
Os04g0446401	-	-	-	-	-	2.7736	-	-	-	2.59539	-	-	Conserved hypothetical protein.
Os04g0449300	-	-	2.60467	-	-	-	-	-	-	-	-	-	Conserved hypothetical protein.
Os04g0451700	-	-	-	-	-	-	-	-	-	2.62236	-	2.50782	Conserved hypothetical protein.
Os04g0453500	-	-	-	-2.63585	-	-4.74867	-	-	-	-	-	-2.43799	Conserved hypothetical protein.
Os04g0479900	-	-	-	-	-	-	-	-	-	5.64224	-	-	Conserved hypothetical protein.
Os04g0480050	-	-	-	-	-	-	2.19523	-	-	-	-	-	Conserved hypothetical protein.
Os04g0487000	-	-	-	-	-	-2.29187	-	-	-	-	-	-	Conserved hypothetical protein.
Os04g0489200	-	-	-	-	-	4.67446	-	-	-	-	-	-	Conserved hypothetical protein.
Os04g0489900	-	-	-	-	2.49357	-	-	-	-	-	-	-	Conserved hypothetical protein.
Os04g0500200	-	-	-	2.08839	-	-	-	-	-	3.10628	2.36237	-	Conserved hypothetical protein.
Os04g0504200	-	-	-	-	-	-	-	-	-	6.61645	-	-	Conserved hypothetical protein.
Os04g0504700	-	-	-	-	-	-	-	-	-	-3.4939	-	-	Conserved hypothetical protein.
Os04g0507100	-	-	-	-2.06487	-	-2.92613	-	-	-	-3.96249	-	-2.20032	Conserved hypothetical protein.
Os04g0523812	-	-	-	-3.98066	-	-6.26277	-	-	-	-	-	-	Conserved hypothetical protein.
Os04g0549400	-	-	-	2.12634	-	-	-	-	-	-	-	-	Conserved hypothetical protein.
Os04g0556100	-	-	-	-	-	-	-	-	-	2.26107	2.58393	-	Conserved hypothetical protein.
Os04g0556550	-	-	-	-2.02258	-	-	-	-	-	-	-	-	Conserved hypothetical protein.
Os04g0558700	-	-	-	-	-	-2.23095	-	-	-	-	-	-	Conserved hypothetical protein.
Os04g0560700	2.62644	-	-	-	-	-	-	-	-	-	-	-	Conserved hypothetical protein.
Os04g0563350	-	-	-	2.76038	2.23149	2.83699	-	-	-	-	-	-	Conserved hypothetical protein.
Os04g0565450	-	-	-	-2.72046	-2.62054	-3.85473	-	-	-	-	-	-	Conserved hypothetical protein.
Os04g0577337	-	-	-	-	-	-	2.54538	-	-	-	-	-	Conserved hypothetical protein.
Os04g0583200	-	-	-	-2.10266	-	-3.8072	-	-	-	-3.46962	-	-2.16788	Conserved hypothetical protein.
Os04g0585050	-	-2.15336	-	-	-	-	-	-	-	-	-	-	Conserved hypothetical protein.
Os04g0589400	-2.02707	-	-	-	-2.66847	-	-	-	-	-	-2.93799	-2.1971	Conserved hypothetical protein.
Os04g0595583	-	-	-	-6.03931	-3.96675	-6.5998	-3.10178	-	-2.32365	-	-	-	Conserved hypothetical protein.
Os04g0611300	-	-	-	2.08621	-	-	-	-	-	-	-	-	Conserved hypothetical protein.
Os04g0625000	-	-	-	2.49544	-	2.6247	-	-	-	2.14624	-	-	Conserved hypothetical protein.
Os04g0635400	-	-	-	-	-	-	-	-	-	-2.06266	-	-	Conserved hypothetical protein.
Os04g0638700	-	-	-	-	-	-	2.28264	-	-	-	-	-	Conserved hypothetical protein.
Os04g0639000	-	-	-2.39621	-	-	-	-2.15418	-	-	-	-	-	Conserved hypothetical protein.
Os04g0639100	-	-	-	-	-	-	-	-	-	5.73516	-	-	Conserved hypothetical protein.
Os04g0639300	-	-	-	-	-	-4.6437	-	-	-	-	-	-	Conserved hypothetical protein.
Os04g0649600	-	-	-	-	-	-	-	-	-	-	2.37126	-	Conserved hypothetical protein.
Os04g0654500	-2.52108	-	-2.6586	-2.35338	-	-	-2.57281	-	-2.23557	-	-2.04769	-	Conserved hypothetical protein.
Os04g0657300	-	-	-	-2.90366	-2.32964	-4.03807	-	-	-	-	-	-3.47487	Conserved hypothetical protein.
Os04g0691000	-	-	-	-	-	-	2.85344	-	3.38901	-	-	-	Conserved hypothetical protein.
Os05g0105800	-	-	-	-5.3104	-2.59531	-	-	-	-	-	-	-2.07678	Conserved hypothetical protein.
Os05g0107101	-	-	-	-	-	-	-	-	-2.00091	-	-	-	Conserved hypothetical protein.
Os05g0110800	-	-	-	-3.10139	-2.30308	-2.33329	-	-	-	-3.54042	-	-	Conserved hypothetical protein.
Os05g0113100	-	-	-	-	-	-	-	-	-	-2.67252	-	-4.57736	Conserved hypothetical protein.
Os05g0120900	-	-	-	2.13643	-	-	-	-	-	2.26107	-	-	Conserved hypothetical protein.
Os05g0121800	-	-	-	2.4092	-	2.50576	-	-	-	3.94223	-	-	Conserved hypothetical protein.
Os05g0125100	-	-	-	6.96656	-	7.44713	-	-	-	4.49926	-	-	Conserved hypothetical protein.
Os05g0125900	-	-	-	-	-	-	-	-	-	2.74354	-	-	Conserved hypothetical protein.
Os05g0130300	-	-	-	-	-	-2.10388	-	-	-	-	-	-	Conserved hypothetical protein.
Os05g0131100	-	-	-	-	-	-	-	-	-	-2.04804	-	-	Conserved hypothetical protein.
Os05g0138000	-	-	-	-	-	-	-	-	-	10.6244	-	-	Conserved hypothetical protein.
Os05g0140300	-	-	-	-	-	-	-2.09848	-2.09333	-3.74804	-2.22245	-	-	Conserved hypothetical protein.
Os05g0142000	-	-	-	-	-	-	-	-	-	-2.23492	-	-	Conserved hypothetical protein.
Os05g0142200	-	-	-	-3.24649	-	-2.56037	-	-	-	-	-	-	Conserved hypothetical protein.
Os05g0142900	-	-	-	-	-	-2.00137	-	-2.47037	-	-	-	-2.17097	Conserved hypothetical protein.
Os05g0143300	-	-	-	-	-	-2.38325	-	-	-	-2.80794	-2.01192	-	Conserved hypothetical protein.
Os05g0145100	-	-	-	-2.44106	-	-	-2.88531	-3.9863	-3.14437	-	-	-	Conserved hypothetical protein.
Os05g0165500	-	-	-	-	-	-	-	-	-	3.43814	-	2.19637	Conserved hypothetical protein.
Os05g0181300	-	-	-	2.58675	3.51521	3.05887	-	-	-	-	-	-	Conserved hypothetical protein.
Os05g0188100	-	-	-	-2.18756	-	-	-	-	-	-	-	-	Conserved hypothetical protein.
Os05g0196400	-	-	-	-	-	-	-	-	-	-2.27665	-	-	Conserved hypothetical protein.
Os05g0202500	-	-	-	-2.78647	-	-2.10482	-	-	-	-	-	-	Conserved hypothetical protein.
Os05g0203900	-	-	-	-	-	-	-	-	-	3.11956	-	-	Conserved hypothetical protein.
Os05g0206100	-4.84118	-	-	-	-	-	-	-	-	-	-	-	Conserved hypothetical protein.
Os05g0232200	-	-	-	-4.02965	-2.25112	-3.32574	-	-	-	-	-	-	Conserved hypothetical protein.
Os05g0242400	-	-	-	-2.37701	-	-2.76144	-	-	-	-2.35568	-	-	Conserved hypothetical protein.
Os05g0253200	-	-	-	-	-	-	2.91579	-	-	-	-	-	Conserved hypothetical protein.
Os05g0282900	-	2.57361	-	-	-	-	-	-	-	2.51552	-	-	Conserved hypothetical protein.
Os05g0285900	-	-	-2.18135	-	-	-	-	-	-	-	-	-	Conserved hypothetical protein.
Os05g0295200	-	-	-	-	-2.38598	-2.34261	-	-	-	-	-	-	Conserved hypothetical protein.
Os05g0295900	-	-	-	2.4875	-	2.55739	-	-	-	-	-	-	Conserved hypothetical protein.
Os05g0315200	-	-	-	2.16812	2.19085	-	-	-	-	-	-	-	Conserved hypothetical protein.
Os05g0335500	-	-	-	2.07728	-	-	-	-	-	-	-	-	Conserved hypothetical protein.
Os05g0341450	-	-	-	-	-	-3.56722	-	-	-	-	-	-	Conserved hypothetical protein.
Os05g0344200	-	-	-	-	-	-2.02141	-	-	-	-2.87997	-	-2.09969	Conserved hypothetical protein.
Os05g0367200	-	-	-	-	-	-	-	-	-	4.82521	-	-	Conserved hypothetical protein.
Os05g0368100	-2.20642	-	-	-	-	-	-2.29848	-	-2.10933	-	-	-	Conserved hypothetical protein.
Os05g0372866	-	-	-	-	-	-	-2.44003	-	-	-	-	4.15155	Conserved hypothetical protein.
Os05g0372900	-	-	-2.1978	-	-	-	-	-	-	-	-	-	Conserved hypothetical protein.
Os05g0385400	-2.16777	-2.30071	-	-	-	-	-	-	-	-	-	-	Conserved hypothetical protein.
Os05g0390550	-	-	-	2.34412	-	-	-	-	-	2.06036	-	-	Conserved hypothetical protein.
Os05g0390600	-	-	-	3.66268	3.32374	4.71402	-	-	-	-	-	-	Conserved hypothetical protein.
Os05g0392900	-	-	-	-	-	-	-	-	-	2.04608	-	-	Conserved hypothetical protein.
Os05g0394900	-	-	-	-3.1652	-	-2.54805	-	-	-	-	-2.31712	-	Conserved hypothetical protein.
Os05g0396900	-	-	-	-	-	-	-	-	-	4.88512	3.32533	4.07641	Conserved hypothetical protein.
Os05g0406000	-	-	-	-	-	-3.9203	-	-	-	-	-	-	Conserved hypothetical protein.
Os05g0420500	-	-	-	-	-	2.06277	-	-	-	2.38203	-	-	Conserved hypothetical protein.
Os05g0437050	-2.74421	-2.24151	-2.0543	-	-	-	-2.28653	-2.11306	-	-	-	-	Conserved hypothetical protein.
Os05g0445800	-	-	-	2.29863	-	3.14094	-	-	-	-	-	-	Conserved hypothetical protein.
Os05g0450300	2.41878	-	-	2.30853	3.41411	-	-	-	-	-	2.50555	-	Conserved hypothetical protein.
Os05g0451300	-	-	-	4.43272	2.44269	4.57301	-	-	-	3.50527	2.51545	2.44056	Conserved hypothetical protein.
Os05g0453300	-	-	-	2.53531	-	2.47092	-	-	-	2.72606	-	-	Conserved hypothetical protein.
Os05g0454500	-	-	-	-2.58851	-	-2.22541	-	-	-	-2.11256	-2.13881	-2.09047	Conserved hypothetical protein.
Os05g0459300	-	-	-	3.26009	-	4.05824	-	-	-	4.0776	-	3.21031	Conserved hypothetical protein.
Os05g0490900	-	-	2.91696	-	-	-	2.49795	-	-	-	-	-	Conserved hypothetical protein.
Os05g0496000	-	-	-	-2.49958	-	-2.09653	-	-	-	-	-	-	Conserved hypothetical protein.
Os05g0498500	-	-	-	-	-	-	-	-	-	2.45831	-	-	Conserved hypothetical protein.
Os05g0502500	-	-	-	-2.27169	-	-2.58019	-	-	-	-2.06039	-	-	Conserved hypothetical protein.
Os05g0510932	-	-	-	2.92311	-	2.11087	-	-	-	3.04838	-	-	Conserved hypothetical protein.
Os05g0512050	-	-	-	-	-	-	-	-	-	2.54213	2.48981	-	Conserved hypothetical protein.
Os05g0514500	-	-	-	2.22072	-	2.43722	-	-	-	4.74134	-	3.59202	Conserved hypothetical protein.
Os05g0516700	-2.20142	-	-	-	-	-	-	-	-	-	-	-	Conserved hypothetical protein.
Os05g0521700	-	-	-	2.29397	-	2.12248	-	-	-	-	-	-	Conserved hypothetical protein.
Os05g0532800	-	-	-	-	-	-	-	-	-	3.01316	-	-	Conserved hypothetical protein.
Os05g0551100	-	-	-	-	-	-	-	-	-	4.74604	-	3.35214	Conserved hypothetical protein.
Os05g0555000	-	-	-	2.51342	-	-	-	-	-	-	-	-	Conserved hypothetical protein.
Os05g0559800	-	-	-	-	2.2737	-	-	-	-	-	-	-	Conserved hypothetical protein.
Os05g0564700	-	-	-	-	-	-	-3.00589	-	-	-	-	-	Conserved hypothetical protein.
Os05g0576600	-	-	-	-	-	-2.5978	-	-	-	-3.16648	-	-2.91087	Conserved hypothetical protein.
Os05g0584900	-3.82974	-	-	-	-	-	-3.25876	-	-2.31671	-	-	-4.56114	Conserved hypothetical protein.
Os05g0593200	-	-	-	-	-	3.1898	-	-	-	-	-	-	Conserved hypothetical protein.
Os06g0114600	-	-	-	2.59399	-	2.62014	-	-	-	-	-	-	Conserved hypothetical protein.
Os06g0115700	-	-	-	6.71473	-	6.72173	-	-	-	-	-	-	Conserved hypothetical protein.
Os06g0116933	-	-	-	-4.71247	-	-2.08738	-	-	-	-	-	-	Conserved hypothetical protein.
Os06g0139150	-	-	-	-	-	-	-	-	-	4.7381	-	-	Conserved hypothetical protein.
Os06g0147000	-	-	-	-	-	-	-2.12149	-	-	-	-	-	Conserved hypothetical protein.
Os06g0147600	-2.14725	-2.03033	-	-	-	-	-3.06365	-2.04675	-2.11888	-	-	-	Conserved hypothetical protein.
Os06g0152550	-	-	-	-	-2.25732	-	-	-	-	-	-	-	Conserved hypothetical protein.
Os06g0152800	-	-	-	-	-	-	-	-	-	-2.17894	-	-	Conserved hypothetical protein.
Os06g0165900	-	-	-	-	-	-	-	-	-	-	3.41612	3.00902	Conserved hypothetical protein.
Os06g0188950	-	-	-	5.19912	-	-	-	-	-	3.31136	-	2.88281	Conserved hypothetical protein.
Os06g0193300	-	-	-	-	-	-	-	-	-	-	-	2.68363	Conserved hypothetical protein.
Os06g0194200	-	-	-	-	-	-	-	-	-	3.70228	-	-	Conserved hypothetical protein.
Os06g0196200	-2.55548	-	-2.04933	-	-	-	-	-	-	-	-	-	Conserved hypothetical protein.
Os06g0199400	-	-	-	-	-	-	-	-	-	-2.49816	-	-	Conserved hypothetical protein.
Os06g0200800	-	-	-	-2.6313	-	-2.67004	-	-	-	-2.41568	-	-	Conserved hypothetical protein.
Os06g0201200	-	-	-	-	2.24273	-	-	-	-	3.77489	2.75637	3.79944	Conserved hypothetical protein.
Os06g0202300	2.40382	-	2.44024	-3.77557	-	-	-	-	-	-	-	-	Conserved hypothetical protein.
Os06g0202700	-	-	-	-	-	2.15763	-	-	-	-	-	-	Conserved hypothetical protein.
Os06g0206900	-	-	-	-	-	-	-	-	-	-2.4157	-	-	Conserved hypothetical protein.
Os06g0207200	-	-	-	-	-	-	-	-	-	-	-	2.03099	Conserved hypothetical protein.
Os06g0208951	-2.01844	-	-	-	-	-	-	-	-	2.91738	2.97949	2.63169	Conserved hypothetical protein.
Os06g0213900	-	-	-	-	-	2.46353	-	-	-	-	-	-	Conserved hypothetical protein.
Os06g0217700	-	-	-	-	-	-	-	-	-	3.44203	3.73704	-	Conserved hypothetical protein.
Os06g0220900	-2.12843	-	-	-	-	-	-2.34461	-	-	-	-	-	Conserved hypothetical protein.
Os06g0229400	-	-	-	-	-	5.05205	-	-	-	2.61918	-	2.66719	Conserved hypothetical protein.
Os06g0233000	-	-	-	-	-	-	-	-	-	-2.32078	-	-	Conserved hypothetical protein.
Os06g0233800	-	-	-	-	-	-	-	-	-	3.79439	-	-	Conserved hypothetical protein.
Os06g0235850	-	-	-	-	-	-	2.25545	-	-	-	-	-	Conserved hypothetical protein.
Os06g0236300	-	2.60336	-	-	-	-	-	-	-	-	-	-	Conserved hypothetical protein.
Os06g0237950	-	-	-	3.92266	-	3.9343	-	-	-	-	-	-	Conserved hypothetical protein.
Os06g0240001	-	-	-	-	-	12.7327	-	-	-	2.57311	-	-	Conserved hypothetical protein.
Os06g0249350	-4.55361	-2.58388	-2.26298	-	-	-	-	-	-	-	-	-	Conserved hypothetical protein.
Os06g0256000	-	-	-	-	-	-	-2.53061	-	-	-	-	-	Conserved hypothetical protein.
Os06g0264750	-	-	-	-	-	-	-	-	-	-2.39418	-	-	Conserved hypothetical protein.
Os06g0270950	-	-	-	-	-	4.84394	-	-	-	3.27621	-	-	Conserved hypothetical protein.
Os06g0291500	-3.4778	-	-2.62501	-	-	-	-3.00099	-	-3.80513	-	-	-	Conserved hypothetical protein.
Os06g0294000	-	-	-	-2.06459	-	-2.25732	-	-	-	-	-	-	Conserved hypothetical protein.
Os06g0294200	-	-	-	-	2.49226	-	-	-	-	-	-2.23399	-	Conserved hypothetical protein.
Os06g0296900	-3.21846	-	-	-	-	-	-3.05902	-	-	-	-	-	Conserved hypothetical protein.
Os06g0314501	-	-	-	-	-	-	-	-	-	-3.30556	-	-2.16102	Conserved hypothetical protein.
Os06g0324000	-	-	2.13801	-	-	-	-	-	-	-	-	-	Conserved hypothetical protein.
Os06g0327400	-	2.17691	-	-	-	-	-	-	-	-	-	-	Conserved hypothetical protein.
Os06g0329350	-	-	-	-	-	-	-	-	-	-2.04789	-	-	Conserved hypothetical protein.
Os06g0344201	-	-	-	-	-	-	-	-	-	-2.53872	-	-	Conserved hypothetical protein.
Os06g0352900	-	-	-	2.40199	-	2.71183	-	-	-	2.41572	-	-	Conserved hypothetical protein.
Os06g0361750	-	-	2.35426	-	-	-	-	-	-	-	-	-	Conserved hypothetical protein.
Os06g0474000	-	-	-	-	-	-	-	-	-	-	-	-2.92233	Conserved hypothetical protein.
Os06g0476900	-	-2.04234	-	-	-	-	-	-	-	-	-	-	Conserved hypothetical protein.
Os06g0494701	-	-2.12575	-	-	-	-	-	-	-	-	-	-	Conserved hypothetical protein.
Os06g0497500	-	-	-	8.2099	-	8.72162	-	-	-	8.16738	-	5.26507	Conserved hypothetical protein.
Os06g0513050	-	2.17908	-	-	-	-	-	-	-3.55935	-	-	-	Conserved hypothetical protein.
Os06g0513781	-	-	-	-	-	-	-	-	-2.11722	-	-	-	Conserved hypothetical protein.
Os06g0513862	-	-	-	-	-	-	-	-	-2.19498	-	-	-	Conserved hypothetical protein.
Os06g0513943	-	-	4.7937	-	-	-	-	-	-	-	-	-	Conserved hypothetical protein.
Os06g0514800	2.66332	2.63659	-4.31839	-	-	-	-2.29546	-	-	-	-	-	Conserved hypothetical protein.
Os06g0523300	-	2.82492	2.22556	-	-	-	-2.05605	-	2.24668	-2.25922	-	-	Conserved hypothetical protein.
Os06g0525000	-	-	-	-	-	-	-	-	-	-	2.14428	-	Conserved hypothetical protein.
Os06g0532301	-	-	-	-	-	-	-	-	-	4.54629	-	-	Conserved hypothetical protein.
Os06g0534200	-	-	-	-	-	-	-2.18308	-	-2.871	-	-	-	Conserved hypothetical protein.
Os06g0538400	-	-	-	-2.08314	-	-3.09445	-	-	-	-2.13784	-	-	Conserved hypothetical protein.
Os06g0551500	-	-	-	2.86036	-	2.84471	-	-	-	-	-	-	Conserved hypothetical protein.
Os06g0553001	-	-2.42257	-	3.92488	3.20369	3.9638	-	-	-	-	-	-	Conserved hypothetical protein.
Os06g0554300	-	-	-	-	-	2.11204	-	-	-	3.04526	-	2.49208	Conserved hypothetical protein.
Os06g0559400	-	-	-	-	-	-2.24343	-	-	-	-3.30372	-	-	Conserved hypothetical protein.
Os06g0579100	-	-	-	-2.52665	-	-2.53017	-	-	-	-	-	-	Conserved hypothetical protein.
Os06g0589500	-	-	-	-	-	-	-	-	-	3.65335	-	-	Conserved hypothetical protein.
Os06g0591200	-	-	-	-	-	-	-4.18048	-	-	-3.06896	-	-3.00534	Conserved hypothetical protein.
Os06g0591400	-2.05481	-	-	-	-	-2.10299	-	-	-	-	-	-	Conserved hypothetical protein.
Os06g0606250	-	-	-	2.80716	-	2.12971	-	-	-	-	-	-	Conserved hypothetical protein.
Os06g0609800	-	-	-	-	-	2.04122	2.03071	-	2.21314	-	-	-	Conserved hypothetical protein.
Os06g0611300	-	-	-2.00623	-	-	-	-	-	-	-	-	-	Conserved hypothetical protein.
Os06g0614400	-	-	-5.2525	4.77061	-	-	-	-	-	-	-	-	Conserved hypothetical protein.
Os06g0630850	-	-	2.04262	-	2.12145	2.7376	-	-	-	2.35741	-	-	Conserved hypothetical protein.
Os06g0650900	-	-	-	-	-	-	-	-	-	-3.38634	-	-	Conserved hypothetical protein.
Os06g0651200	-	-	-	-	-	-	-	-	-	-3.25145	-	-3.19099	Conserved hypothetical protein.
Os06g0659800	-	-	-	-	-	-	-	-	-	5.3108	-	-	Conserved hypothetical protein.
Os06g0673300	-	-5.04635	-	-	-	-	-	-	-	-	-	-	Conserved hypothetical protein.
Os06g0673800	-	-	-	-2.18185	-	-2.29464	-	-	-	-2.53483	-	-	Conserved hypothetical protein.
Os06g0674000	-	-	-	-	-	-3.2533	-	-	-	-	-	-	Conserved hypothetical protein.
Os06g0674100	-	-	-	-4.98307	-	-8.4315	-	-	-	-	-	-	Conserved hypothetical protein.
Os06g0675200	-	-	-	5.74276	-	6.20497	-	-	-	7.78625	-	-	Conserved hypothetical protein.
Os06g0683800	-	-	-	3.92338	2.37772	2.45905	-	-	-	2.15592	-	-	Conserved hypothetical protein.
Os06g0693600	-	-	-2.45148	-	-	-	-	-	-	-	-	-	Conserved hypothetical protein.
Os06g0694400	-	-	-	-	-	-	-	-	-	-3.30556	-2.6475	-	Conserved hypothetical protein.
Os07g0100300	-	-	-2.30753	-2.38867	-	-2.04846	-	-	-	-4.03037	-	-	Conserved hypothetical protein.
Os07g0102200	-	-	-	2.57168	-	2.49537	-	-	-	2.52848	-	-	Conserved hypothetical protein.
Os07g0107583	-3.79401	-	-4.75223	-	-	-	-2.74449	-	-4.12931	-	-	-	Conserved hypothetical protein.
Os07g0109400	-	-	-	2.04753	-	2.99238	-	-	-	3.91498	-	3.04148	Conserved hypothetical protein.
Os07g0110500	-	-	-	-	-	-2.45682	-	-	-	-	-	-	Conserved hypothetical protein.
Os07g0111100	-	-	-	-	-2.17809	-	-	-	-	-	-	-	Conserved hypothetical protein.
Os07g0112600	-	-	-	2.63095	-	2.3136	-	-	-	-	-	-	Conserved hypothetical protein.
Os07g0121750	-	-	-	-	-	-	-	-	-	-	-	-2.05598	Conserved hypothetical protein.
Os07g0123100	-	-	-	4.14441	-	4.867	-	-	-	5.27768	-	3.40263	Conserved hypothetical protein.
Os07g0129100	-	-	-	3.58726	-	3.5338	-	-	-	-	-	-	Conserved hypothetical protein.
Os07g0132300	-	-	-	2.77552	-	2.72455	-	-	-	-	-	-	Conserved hypothetical protein.
Os07g0137600	-	-4.59622	-	-	-	-	-	-	-	-	-	-	Conserved hypothetical protein.
Os07g0141450	-	-	-	-	-	-2.28595	-	-	-	-	-	-	Conserved hypothetical protein.
Os07g0142100	-	-	-	-5.47149	-2.44429	-3.09358	-	-	-	-3.90437	-5.27958	-5.33289	Conserved hypothetical protein.
Os07g0142200	-	-	-	-	-	-	-	-	-	3.20194	-	-	Conserved hypothetical protein.
Os07g0142500	-	-	-	6.33809	-	7.44713	-	-	-	6.04034	-	3.52081	Conserved hypothetical protein.
Os07g0148800	-	-	-	-	-	-	-	-	-	3.06606	2.6194	3.72011	Conserved hypothetical protein.
Os07g0150901	-	-	-	-2.73042	-	-	-	-	-	-	2.27926	-	Conserved hypothetical protein.
Os07g0154300	-	-	-	2.01847	-	2.04707	-	-	-	-	-	-	Conserved hypothetical protein.
Os07g0157700	-	-	-	-	-	-	2.67906	-	-	-	-	-	Conserved hypothetical protein.
Os07g0166600	-	-	-	2.23997	-	2.12248	-	-	-	-	-	-	Conserved hypothetical protein.
Os07g0167500	-	-	-	-	-	-	-	-	-	-2.69306	-	-	Conserved hypothetical protein.
Os07g0187000	-2.36781	-	-	-	-	-	-	-	-	-	-	-	Conserved hypothetical protein.
Os07g0188233	-	-	-	-	-	-2.14266	-	-	-	-2.93208	-	-	Conserved hypothetical protein.
Os07g0204400	-	-	-	-	-	-	-	-	2.09157	4.43989	-	6.11647	Conserved hypothetical protein.
Os07g0228300	-	-2.54526	-	-	-	-	2.31814	-	2.91227	-	-	-	Conserved hypothetical protein.
Os07g0231800	-2.0132	-	-	-	-	-	-	-	2.03579	-	-	-	Conserved hypothetical protein.
Os07g0252800	-	2.20582	-	-	-	-	-	-	-	-	-	-	Conserved hypothetical protein.
Os07g0281900	-	-	-	-	-4.79873	-	-	-	-	-	-	-	Conserved hypothetical protein.
Os07g0287100	-	-	-	-	-	-2.29941	-	-	-	-	-	-	Conserved hypothetical protein.
Os07g0295400	-	-	-	2.82312	-	2.70173	-	-	-	-	-	-	Conserved hypothetical protein.
Os07g0410300	-	-	-	3.0522	-	-	-	-	-	-	-	-	Conserved hypothetical protein.
Os07g0413800	-	-	-	-2.86848	-	-2.53578	-	-	-	-2.34344	-	-	Conserved hypothetical protein.
Os07g0440100	-	-	-	3.31605	-	4.18825	-	-	-	6.59182	-	-	Conserved hypothetical protein.
Os07g0445600	-	-	-	-	-	-	-	-	-	3.14038	-	2.90311	Conserved hypothetical protein.
Os07g0452801	-	-	-	3.01114	-	2.06118	-	-	-	-	-	-	Conserved hypothetical protein.
Os07g0454100	-	-	-	-	-	-3.30639	-	-	-	-	-	-	Conserved hypothetical protein.
Os07g0454400	-	-	-	-	-	-	-	-	-	-	-2.31712	-	Conserved hypothetical protein.
Os07g0465100	-	-	-	-	2.45806	-	-	-	-	-	-	-	Conserved hypothetical protein.
Os07g0474300	-	-	-	2.94739	-	3.27154	-	-	-	7.31815	-	-	Conserved hypothetical protein.
Os07g0520600	-	-	-	2.71855	-	2.70673	-	-	-	2.60808	-	2.71167	Conserved hypothetical protein.
Os07g0521300	-	-	-	-2.94081	-	-2.94646	-	-	-	-	-	-	Conserved hypothetical protein.
Os07g0531200	-	-	-	-	-	-	-2.39766	-	-2.18468	-	-	-	Conserved hypothetical protein.
Os07g0548500	-	-	-	-	-	-	-	-	-	-2.03652	-	-2.03448	Conserved hypothetical protein.
Os07g0553800	-	-	2.37266	-	-	-	2.53227	-	2.34983	-	-	-	Conserved hypothetical protein.
Os07g0557700	-	-	-	4.52939	-	4.76517	-	-	-	4.00829	-	2.2529	Conserved hypothetical protein.
Os07g0564200	-	-	-	3.20083	-	3.54886	-	-	-	3.56969	-	2.63393	Conserved hypothetical protein.
Os07g0572400	-	-	-	-	-	-	-	-	-	2.99915	4.01265	5.00227	Conserved hypothetical protein.
Os07g0577801	-	-	-	-	-	-	2.58328	-	-	-	-	-	Conserved hypothetical protein.
Os07g0578333	-	-	-2.05241	-4.15976	-2.10784	-4.33021	-	-	-	-2.54531	-	-	Conserved hypothetical protein.
Os07g0580200	-	-	-	-	-	-2.11152	-	-	-	-	-	-	Conserved hypothetical protein.
Os07g0591800	-	-	-	-	-	-	-	-	-	-	-	-2.09815	Conserved hypothetical protein.
Os07g0597400	-	-	-	-	-	-	-	-	-	-2.76027	-	-	Conserved hypothetical protein.
Os07g0599900	-	-	-	2.58312	-	3.65271	-	-	-	-	-	-	Conserved hypothetical protein.
Os07g0600200	-	-	-	-	-	-	-	-	-	4.3424	-	2.42381	Conserved hypothetical protein.
Os07g0602100	-	-	-	-5.07857	-	-	-	-	-	-	-	-	Conserved hypothetical protein.
Os07g0621201	-	-	-	2.44571	-	-	-	-	-	-	-	-	Conserved hypothetical protein.
Os07g0646600	-	-	-	-2.66592	-	-	-	-	-	-	-	-	Conserved hypothetical protein.
Os07g0648300	-	-	-	-	-	-	-	-	-	-	-2.2811	-	Conserved hypothetical protein.
Os07g0661700	-	-	-	-	-	-2.1528	-	-	-	-	-	-	Conserved hypothetical protein.
Os07g0673600	-	-	-	-2.00185	-	-2.5796	-	-	-	-2.46699	-	-	Conserved hypothetical protein.
Os07g0676800	-	-	-	-	-	3.88193	-	-	-	-	-	-	Conserved hypothetical protein.
Os07g0679100	-	-	-	-	-	-	-2.77101	-	-	5.12901	-	-	Conserved hypothetical protein.
Os07g0679400	-	-	-	-	-2.04235	-	-	-	-	-	-2.01931	-5.56012	Conserved hypothetical protein.
Os07g0691700	-	-	-	2.79029	-	3.58886	-	-	-	-	-	-	Conserved hypothetical protein.
Os08g0104400	-	-	-2.28402	-	-	-	-	3.14789	-6.96477	-	3.01214	-	Conserved hypothetical protein.
Os08g0132600	-	-2.20075	-	-	-	-	-	-	-	-	-	-	Conserved hypothetical protein.
Os08g0134900	-	-2.8727	-	-	-	-	-	-	-	-	-	-	Conserved hypothetical protein.
Os08g0138900	-	-	-	-2.09512	-	-2.86125	-	-	-	-4.60158	-	-3.28518	Conserved hypothetical protein.
Os08g0156000	-3.15267	-	-2.18532	-	-	-	-2.63447	-	-2.49146	-	-	-	Conserved hypothetical protein.
Os08g0171700	-	-	-	-	-	-2.22009	-	-	-	-	-	-	Conserved hypothetical protein.
Os08g0184700	-	-	-	-2.63585	-	-	-	-	-	-	-	-	Conserved hypothetical protein.
Os08g0185900	-	-	-	2.61283	2.71579	2.10055	-	-	-	-	-	-	Conserved hypothetical protein.
Os08g0190700	-	-	-	3.16725	-	3.47364	-	-	-	-	-	-	Conserved hypothetical protein.
Os08g0192200	-	-	-	-	-	-2.52411	-	-	-	-	-	-	Conserved hypothetical protein.
Os08g0201100	-	-	-	-	-	-	-	-	-	-2.71163	-	-	Conserved hypothetical protein.
Os08g0221300	-	-	-	-4.10529	-	-3.40141	-	-	-	-	-	-	Conserved hypothetical protein.
Os08g0240200	-	-	-	-2.05735	-	-	-	-	-	-2.06266	-	-	Conserved hypothetical protein.
Os08g0256700	-	-	-	-4.51424	-	-	-	-	-	-	-	-	Conserved hypothetical protein.
Os08g0260400	-	-	-	3.45657	-	3.30558	-	-	-	-	-	-	Conserved hypothetical protein.
Os08g0269500	-	-	-	-	-	-	-	-	-	3.16363	-	2.28237	Conserved hypothetical protein.
Os08g0331000	-	-	-2.29588	-	-	-	-	-	-	-	-	-	Conserved hypothetical protein.
Os08g0332150	-	-2.93945	-	-	3.10009	-	-	-	-	-	-	-	Conserved hypothetical protein.
Os08g0333100	-2.98409	-	-3.67067	-	-	-	-2.76003	-	-2.61703	-	-	-	Conserved hypothetical protein.
Os08g0351300	-	-	-	-	-	-	-	-	-	-3.19346	-2.18767	-	Conserved hypothetical protein.
Os08g0352250	-	-	-	-	-	-3.13306	-	-	-	-	-	-	Conserved hypothetical protein.
Os08g0357300	-	-	-	-	-	-	-	-	-	2.16583	2.23605	2.73002	Conserved hypothetical protein.
Os08g0363200	-	-	-	2.26615	-	-	-	-	-	-	-	-	Conserved hypothetical protein.
Os08g0378000	-	-	-	-	-	-	-	-	-	-	-	-2.7447	Conserved hypothetical protein.
Os08g0389700	2.30907	-	-	-	-	-	-	-	-	-	-	-	Conserved hypothetical protein.
Os08g0391300	-	-4.99003	-	-	-	-	-	-	-	-	-	-	Conserved hypothetical protein.
Os08g0394000	-	-	-	-	-	-	-	-	-	-2.72446	-	-	Conserved hypothetical protein.
Os08g0395700	-	-	-	-	-	-	-	-	-	-	-	-3.89598	Conserved hypothetical protein.
Os08g0411300	-	-	-	2.23034	-	2.26875	-	-	-	3.45473	-	2.20209	Conserved hypothetical protein.
Os08g0420700	-	-	-	-	-	-	-	-	-	-2.05289	-	-	Conserved hypothetical protein.
Os08g0422300	-	-	-	2.28296	-	-	-	-	-	-	-	-	Conserved hypothetical protein.
Os08g0433200	-	-	-	-2.60529	-	-2.99028	-	-	-	-	-	-	Conserved hypothetical protein.
Os08g0434632	-	-	-	-2.36174	-	-	-	-	-	-	-	-	Conserved hypothetical protein.
Os08g0444500	-	-	-	-	-	2.26842	-	-	-	2.52848	-	-	Conserved hypothetical protein.
Os08g0448100	-	-	-	-	-	-	-	-	-	2.70745	-	3.24851	Conserved hypothetical protein.
Os08g0457100	-2.57741	-	-	-	-	-	-	-2.52259	-	-	-	-	Conserved hypothetical protein.
Os08g0459300	-	-	-	-	-	-	-2.23719	-	-	4.61375	-	4.82931	Conserved hypothetical protein.
Os08g0469600	-	-	-	-2.84817	-	-2.02562	-	-	-	-	-	-	Conserved hypothetical protein.
Os08g0470000	-	-	-	2.34412	-	-	-	-	-	-	-	-	Conserved hypothetical protein.
Os08g0472400	-	-	-	-	-	-	-	-	-	2.92574	2.83426	2.18981	Conserved hypothetical protein.
Os08g0474500	-	-	-	-	-	-	-	-	-	-	-	2.44409	Conserved hypothetical protein.
Os08g0483600	-	-	-	-	-	-	-	-	-	-2.76017	-	-	Conserved hypothetical protein.
Os08g0494400	-	-	-	-	-	-	-	-	-	-	-2.10845	-	Conserved hypothetical protein.
Os08g0496400	-	-	-	4.50084	-	5.02409	-	-	-	4.17586	-	-	Conserved hypothetical protein.
Os08g0499000	-	-	-	-	-	-	-	-	-	-2.06962	-	-	Conserved hypothetical protein.
Os08g0508100	-	-	-	-	-	2.46399	-	-	-	2.84427	-	2.07653	Conserved hypothetical protein.
Os08g0511400	-	-	-	2.33793	-	-	-2.71187	-	-	4.31294	3.50685	4.27068	Conserved hypothetical protein.
Os08g0520600	-	-	4.03813	-4.71775	-3.48141	-	-	-	4.77845	2.3647	-	-	Conserved hypothetical protein.
Os08g0522300	-	-	-	-2.32402	-	-3.87741	-	-	-	-	-2.01572	-	Conserved hypothetical protein.
Os08g0530500	-	-	-	4.23892	-	-	-	-	-	-	-	-	Conserved hypothetical protein.
Os08g0537001	-	-2.85964	-	-	-	-	-	-	-	-	-	-	Conserved hypothetical protein.
Os08g0539200	-	-	-3.49168	-	-	-	-4.19575	-	-	-	-	-	Conserved hypothetical protein.
Os08g0540900	-2.16691	-	-	-2.49287	-	-	-	-	-	-	-	-	Conserved hypothetical protein.
Os08g0555800	-	-	-	-	-	-	-	-	-	2.26107	-	-	Conserved hypothetical protein.
Os09g0103400	2.06285	-	-	-	-	-	-	-	-	-	-	-	Conserved hypothetical protein.
Os09g0127700	-	-	-4.12099	-	-	-	-	-	-	-	-	-	Conserved hypothetical protein.
Os09g0128400	-	-	-	-2.5224	-	-2.35621	-	-	-	-3.11316	-	-	Conserved hypothetical protein.
Os09g0129500	-	-	-	-	-	-	-	-	-	-	-2.23724	-2.59829	Conserved hypothetical protein.
Os09g0129600	-	-	-	-3.14423	-	-	-	-	-	-	-	-	Conserved hypothetical protein.
Os09g0131150	-	-	-	-	-	-	-	2.32585	-	-	-	-	Conserved hypothetical protein.
Os09g0246500	-	-	-	3.06878	-	3.84578	-	-	-	2.66568	-	-	Conserved hypothetical protein.
Os09g0272600	-2.95019	-	-	-	-	-	-	-	-	-	-	-	Conserved hypothetical protein.
Os09g0273950	-	-2.45878	-	-	-	-	-	-	2.31564	-	-	-	Conserved hypothetical protein.
Os09g0274900	-	-	-	-	-	-	-	-	-	-	-	2.23996	Conserved hypothetical protein.
Os09g0281800	-	-	-	-	-	-	2.01693	-	-	-	-	-	Conserved hypothetical protein.
Os09g0370000	-	-	-	3.38987	-	3.8102	-	-	-	-	-	-	Conserved hypothetical protein.
Os09g0380400	-	-	-	2.14573	-	-	-	-	-	-	-	-	Conserved hypothetical protein.
Os09g0381600	-	-	-	2.10137	-	2.12814	-	-	-	2.20635	3.43125	3.21686	Conserved hypothetical protein.
Os09g0387150	-	-	-	3.47724	-	2.47546	-	-	-	-	-	-	Conserved hypothetical protein.
Os09g0392666	-	-13.1805	-	2.17605	-	-	-	-	-	-	-	-	Conserved hypothetical protein.
Os09g0400700	-	-	-	-2.78526	-	-4.63943	-	-	-	-	-	-	Conserved hypothetical protein.
Os09g0409000	-	-	-2.02736	-	-	2.69843	-	-	-	-	-	3.46587	Conserved hypothetical protein.
Os09g0409100	-2.2773	-	-	-	-	-	-5.25637	-	-3.21388	-	-	-	Conserved hypothetical protein.
Os09g0412400	-	-	-	-	2.07439	2.44948	-2.37041	-	-	2.35381	2.37596	-	Conserved hypothetical protein.
Os09g0413100	-	-	-	-	-	-2.27984	-	-	-	-	-	-	Conserved hypothetical protein.
Os09g0414600	-3.4226	-4.26834	-	-	-	-	-	-	-	-	-	-	Conserved hypothetical protein.
Os09g0438100	-5.06497	-	-4.09738	-2.62307	-	-2.41638	-5.06859	-	-4.14024	-2.77075	-	-2.6686	Conserved hypothetical protein.
Os09g0443800	-	-	-	6.28902	-	6.51723	-	-	-	5.52846	-	5.16749	Conserved hypothetical protein.
Os09g0446700	-2.30729	-3.67228	-2.04085	-	-	-	-	-	-	-	-	-	Conserved hypothetical protein.
Os09g0448900	-	-	-	-	-	-	-	-	-	-2.12837	-	-	Conserved hypothetical protein.
Os09g0456700	-	-	-	-	-	2.07952	-	-	-	-	-	-	Conserved hypothetical protein.
Os09g0466800	-2.17953	-	-2.21829	-	-	-	-2.2906	-	-	-	-	-	Conserved hypothetical protein.
Os09g0467700	-	-	-	6.11365	-	-	-	-	-	-	-	-	Conserved hypothetical protein.
Os09g0468650	-	-	-	-4.8451	-	-3.20422	-	-	-	-	-	-	Conserved hypothetical protein.
Os09g0471500	-	-	-	-	-	-	-	-	-	-3.56748	-2.90977	-	Conserved hypothetical protein.
Os09g0477700	-	-	-	-	-	3.35112	-	-	-	4.32502	-	-	Conserved hypothetical protein.
Os09g0482761	-	-	-	-	-	-	-	-	-	5.46114	3.38252	4.08978	Conserved hypothetical protein.
Os09g0485800	-	-	-	-2.21624	-	-2.60263	-	-	-	-	-	-	Conserved hypothetical protein.
Os09g0485950	-	-	-3.92248	-	-	-	-2.6934	-	-2.95261	-	-	-	Conserved hypothetical protein.
Os09g0487200	-	-	-	-	-	2.47835	-	-	-	3.56091	-	2.48433	Conserved hypothetical protein.
Os09g0488700	3.31844	-	-	-	-	-2.08403	-	-	-	-2.49778	-	-	Conserved hypothetical protein.
Os09g0491596	-	-	-	-	-	2.62014	-	-	-	2.63121	-	-	Conserved hypothetical protein.
Os09g0492900	-3.38807	-2.92131	-4.21006	-	-	-	-3.03928	-2.72816	-4.86671	-	-	-	Conserved hypothetical protein.
Os09g0493000	-2.32952	-	-	-	2.01827	-	-3.37663	-	-3.99498	-	-	-	Conserved hypothetical protein.
Os09g0494500	-	-	-	-	-	-3.572	-	-	-	-	-	-	Conserved hypothetical protein.
Os09g0495500	-	-	-	2.59399	-	-	-	-	-	-	-	-	Conserved hypothetical protein.
Os09g0509400	-	-	-	-	-	2.80461	-	-	-	3.02777	-	-	Conserved hypothetical protein.
Os09g0517000	-	-	-	-3.39751	-	-3.39957	-	-	-	-2.21827	-	-	Conserved hypothetical protein.
Os09g0518800	-	-	-3.62843	-	-	-	-	-	-	-	-	-	Conserved hypothetical protein.
Os09g0519200	-	-	-	-	-	-2.16609	-	-	-	-	-	-	Conserved hypothetical protein.
Os09g0520500	-	-	-	-	-	-	-	-	-	3.76239	-	4.27068	Conserved hypothetical protein.
Os09g0526650	-2.58912	-	-	-	-	-	-	-	-	-	-	-5.27747	Conserved hypothetical protein.
Os09g0531100	-	-	-	-2.54825	-	-2.75506	-	-	-	-	-	-	Conserved hypothetical protein.
Os09g0531650	2.7182	-	-	-	-	-	-	-	-	-	-	-	Conserved hypothetical protein.
Os09g0537100	-	-	-	2.23041	-	2.05925	-	-	-	3.05879	-	2.01855	Conserved hypothetical protein.
Os09g0537200	-	-	-	-	-	-	-	-	-	4.9851	-	4.37154	Conserved hypothetical protein.
Os09g0538450	-	-	-	-	-	-	-	-	-	3.44203	-	-	Conserved hypothetical protein.
Os09g0545320	-	-	-	2.45484	-	2.6121	-	-	-	-	-	-	Conserved hypothetical protein.
Os09g0553800	-	-	-	-	-	-3.15885	-	-	-	-	-	-	Conserved hypothetical protein.
Os09g0553900	-	-	-	-	-	-2.85929	-	-	-	-2.8355	-	-	Conserved hypothetical protein.
Os09g0556800	-	-	-	5.64072	-	5.93515	-	-	-	7.209	-	-	Conserved hypothetical protein.
Os10g0116900	-	-	-	-	-	-	-	-	-	2.16387	-	-	Conserved hypothetical protein.
Os10g0118200	-	-	-	-2.03949	-	-3.02859	-	-	-	-	2.93535	-	Conserved hypothetical protein.
Os10g0124100	-	-	-	-2.16146	-	-2.18332	-	-	-	-	-	-	Conserved hypothetical protein.
Os10g0159300	-	-	-	-	-	-	-	-	-	2.16363	-	-	Conserved hypothetical protein.
Os10g0173000	-	-	-	-2.60009	-	-4.11564	-	-	-	-4.00999	-	-3.24592	Conserved hypothetical protein.
Os10g0193100	-	-	-	-	-	-	-2.30773	-	-	-	-	-	Conserved hypothetical protein.
Os10g0200700	-	-	-	-	-	2.01355	-2.6316	-	-	4.02653	3.31968	4.38045	Conserved hypothetical protein.
Os10g0329400	-	-2.02664	-	-	-	-	-	-	-	-	-	-	Conserved hypothetical protein.
Os10g0331866	-	-	-	-2.7736	-	-3.01748	-	-	-	-	-	-	Conserved hypothetical protein.
Os10g0341101	-	-	-	-2.30493	-	-2.59996	-	-	-	-	-	-2.26228	Conserved hypothetical protein.
Os10g0352000	-	-	-	-	-	-	-	-	-	-	2.54731	-	Conserved hypothetical protein.
Os10g0363700	-	-	-	2.52755	-	2.68657	-	-	-	2.77541	-	-	Conserved hypothetical protein.
Os10g0377000	-	-	-	-	-	-	-2.26997	-	-	-	-	-	Conserved hypothetical protein.
Os10g0388900	-2.0744	-	-2.23359	-	-	-	-	-	-	-	-	-	Conserved hypothetical protein.
Os10g0391500	-	-	-	-	-	-	-	-	-	-2.29402	-	-	Conserved hypothetical protein.
Os10g0410900	-	-	-	3.92412	-	-	-	-	-	-	-	-	Conserved hypothetical protein.
Os10g0412600	-	-	-	-	2.67302	2.12691	-	-	-	-	-	-	Conserved hypothetical protein.
Os10g0427600	-	-	-	-3.073	-	-2.37543	-	-	-	-	-	-	Conserved hypothetical protein.
Os10g0437750	-	-	-	-	-	-	-4.9704	-	-	-	-	-	Conserved hypothetical protein.
Os10g0456400	-	-	-	2.59017	-	2.88894	-	-	-	-	-	-	Conserved hypothetical protein.
Os10g0473200	-	-	-	3.87391	-	3.19971	-	-	-	-	-	-	Conserved hypothetical protein.
Os10g0475000	-	-	-	5.72002	-	5.63598	-	-	-	3.50038	-	-	Conserved hypothetical protein.
Os10g0478900	-	-	-	-	-	2.03265	-	-	-	-	-	-	Conserved hypothetical protein.
Os10g0481200	-	2.35331	-	4.72243	-	5.25809	-2.31503	-	-	-	-	-	Conserved hypothetical protein.
Os10g0482000	-	-	-	-	-	-	2.14336	-	-	-	-	-	Conserved hypothetical protein.
Os10g0491450	-	-	-	-	-	-	-	-	-	-	-	-3.56579	Conserved hypothetical protein.
Os10g0492000	-	-	-	-2.01703	-	-	-	-	-	-	-	-	Conserved hypothetical protein.
Os10g0502100	-	-	-	-	-	-	-	-	-	5.37984	-	-	Conserved hypothetical protein.
Os10g0505900	-	-	-3.11839	2.56953	-	-	-	-	-3.56841	-	-	-3.38667	Conserved hypothetical protein.
Os10g0507700	-	-	-	-	-	-	-	-	-	3.46358	2.84096	3.24088	Conserved hypothetical protein.
Os10g0509401	-	-	-	-2.224	-	-2.11052	-	-	-	-	-	-	Conserved hypothetical protein.
Os10g0516400	-	-	-	3.43177	-	3.58515	-	-	-	2.64287	-	-	Conserved hypothetical protein.
Os10g0516500	-	-	-	-	-	2.24897	-	-	-	-	-	-	Conserved hypothetical protein.
Os10g0516900	-	-	-	-	-	-	-	-	-	-	2.99287	-	Conserved hypothetical protein.
Os10g0522800	-	2.17779	-	-3.25784	-	-	-	-	-	-	-	-	Conserved hypothetical protein.
Os10g0524000	-	-	-	6.6664	-	7.09745	-	-	-	7.01882	-	5.87035	Conserved hypothetical protein.
Os10g0528651	-2.31347	-	-5.34016	-	-	-	-2.35302	-	-	-	-	-	Conserved hypothetical protein.
Os10g0532800	-	-	-	-3.12303	-3.55859	-2.93546	-	-	-	-4.60963	-	-	Conserved hypothetical protein.
Os10g0539700	-	-2.21738	-	-	-	-	-	-	-	-	-	-	Conserved hypothetical protein.
Os10g0546400	-	-	-	3.1547	2.60717	2.485	-	-	-	-	-	-	Conserved hypothetical protein.
Os10g0552300	-	2.08365	-	-2.17283	-	-2.86951	-4.60114	-	-3.29173	-	-	-	Conserved hypothetical protein.
Os10g0554001	-2.29609	-	-	-	-	2.3085	-2.65381	-	-	2.76218	-	-	Conserved hypothetical protein.
Os10g0555651	-	-	-	-	-	-	-2.59838	-	-	-	-	-	Conserved hypothetical protein.
Os10g0557366	-	-	-	3.51903	-	4.78687	-	-	-	7.2292	3.547	4.1519	Conserved hypothetical protein.
Os10g0575900	-	-	-	2.06272	-	2.41936	-	-	-	4.96357	2.62443	2.51736	Conserved hypothetical protein.
Os10g0577400	-	-	-	4.18495	-	4.59088	-	-	-	-	-	-	Conserved hypothetical protein.
Os11g0112050	-	-	-	-	4.82664	-	-	-	-	-	-	-	Conserved hypothetical protein.
Os11g0114300	-2.28267	-	-2.22499	-	-	-	-2.38655	-	-2.8879	-	-	-	Conserved hypothetical protein.
Os11g0144900	-	-	-	-	-	-2.53693	-	-	-	-	-	-	Conserved hypothetical protein.
Os11g0153100	-2.0708	-	-	-	-	-	-	-	-	-2.71926	-	-	Conserved hypothetical protein.
Os11g0155600	-	-	-	-	-2.21906	-2.43315	-	-	-	-2.33922	-	-	Conserved hypothetical protein.
Os11g0156700	-	-	-	-	-	-	-	-	-	-2.4741	-	-	Conserved hypothetical protein.
Os11g0160400	-3.31275	-	-	-	-	-	-	-	-	-	-	-2.50477	Conserved hypothetical protein.
Os11g0161700	-	-	-	-	-	-	-	-	-	-	-2.584	-	Conserved hypothetical protein.
Os11g0161800	-	-	-	-	-	-	-	-	-2.90041	-	-	-	Conserved hypothetical protein.
Os11g0177301	-	-	-	-	-	2.86661	-	-	-	2.54213	-	-	Conserved hypothetical protein.
Os11g0178200	-	-	-	-	-	-	-	-	-	4.64538	-	-	Conserved hypothetical protein.
Os11g0180100	-2.92097	-	-	-	-	-	-	-	-	-	-	-	Conserved hypothetical protein.
Os11g0195800	-	-	-2.37986	-	-	-	-2.07559	-	-	-	-	-	Conserved hypothetical protein.
Os11g0198200	-	-	-	-	-	-	-	-	-	3.6633	3.37633	-	Conserved hypothetical protein.
Os11g0199801	-	-	-	-	-	-	-	-	-	-2.7267	-	-	Conserved hypothetical protein.
Os11g0202350	-	-	-	-	-	-3.10631	-	-	-	-	-	-	Conserved hypothetical protein.
Os11g0207800	-	-	-	-	-	-	-	-	-	2.89828	-	-	Conserved hypothetical protein.
Os11g0246300	-	-	-	-2.6255	-2.4151	-	-	-	-	-	-	-	Conserved hypothetical protein.
Os11g0247500	-	-	-	4.47377	-	4.6505	-	-	-	4.55329	-	-	Conserved hypothetical protein.
Os11g0262600	-	-	-	-3.82758	-	-2.97116	-	-	-	-	-	-	Conserved hypothetical protein.
Os11g0265800	-	2.76557	3.40793	-	-	-	-	-	-	-	-	-	Conserved hypothetical protein.
Os11g0270201	-2.21609	-	-	-	-	-2.1738	-	-	-	-	-	-	Conserved hypothetical protein.
Os11g0294300	-	-	-	-	-	-	3.10895	2.58174	2.86803	-	-	-	Conserved hypothetical protein.
Os11g0297000	-	-	-	3.311	2.65906	-	-	-	-	-	-	-	Conserved hypothetical protein.
Os11g0297650	-	-	-	2.58535	-	3.40407	-	-	-	3.00776	-	-	Conserved hypothetical protein.
Os11g0444800	-	-	-	-2.01574	-	-2.33723	-	-	-	-3.81717	-	-	Conserved hypothetical protein.
Os11g0448700	-	-	-	3.74	-	3.64641	-	-	-	3.64531	-	4.69992	Conserved hypothetical protein.
Os11g0458100	-	-	-	7.96062	-	8.39047	-2.25409	-	-	6.01608	-	3.89144	Conserved hypothetical protein.
Os11g0479000	-	-	-	-	-	-	-	-	2.04252	-	-	-	Conserved hypothetical protein.
Os11g0487700	-	-	-	-	-	-	2.03979	-	-	-	-	-	Conserved hypothetical protein.
Os11g0488400	-	-	-	2.84793	2.03083	3.21647	-	-	-	2.60882	-	-	Conserved hypothetical protein.
Os11g0488600	-	-	-	-2.01504	-	-	-	-	-	-	-	-	Conserved hypothetical protein.
Os11g0491400	-	-	-	-	-	-	-	-	-	-2.88946	-	-	Conserved hypothetical protein.
Os11g0497350	-	-	-	3.9161	2.60899	4.34891	-	-	-	3.49152	2.36584	-	Conserved hypothetical protein.
Os11g0507400	-	-	-	3.22647	-	2.61412	-	-	-	2.15327	-	-	Conserved hypothetical protein.
Os11g0532000	-	-	-	-	-	-	-4.84996	-5.60478	-	-	-	-	Conserved hypothetical protein.
Os11g0533400	-	-	-	2.71091	-	-	-	-	-	-	-	-	Conserved hypothetical protein.
Os11g0543100	-2.09742	-	-	2.30799	-	3.35246	-	-	-	-	-	-	Conserved hypothetical protein.
Os11g0544100	-	-	-	2.20167	-	2.70408	-	-	-	-	-	-	Conserved hypothetical protein.
Os11g0552500	-	-	-	-	-	-	-	-	-	4.88695	3.85104	5.05876	Conserved hypothetical protein.
Os11g0577866	-	-	-	-	-	11.8501	-	-	-	11.2349	-	-	Conserved hypothetical protein.
Os11g0585100	-	-	-	2.51488	-	2.36546	-	-	-	-	-	-	Conserved hypothetical protein.
Os11g0587300	-	-	-	6.59879	2.3887	6.87089	-	-	-	5.87908	-	-	Conserved hypothetical protein.
Os11g0605900	-	-	-	2.39846	-	3.09652	-	-	-	-	-	-	Conserved hypothetical protein.
Os11g0621400	-	-	-	-	-	-2.65094	-	-	-	-3.68818	-	-2.27205	Conserved hypothetical protein.
Os11g0623700	-	-	-	-	2.1852	-	-	-	-	-	-	-	Conserved hypothetical protein.
Os11g0629100	-	-	-	-	-	2.10594	-	-	-	-	-	-	Conserved hypothetical protein.
Os11g0641300	-	-	-	-	-	2.07431	-	-	-	-	-	-	Conserved hypothetical protein.
Os11g0644600	-	-	-	-2.3137	-2.20348	-3.46367	-	-	-	-4.83189	-	-3.44153	Conserved hypothetical protein.
Os11g0654800	-2.77403	-	-	-	-	-	-	-	-	-	-	-	Conserved hypothetical protein.
Os11g0670900	-	-	-	4.93516	-	3.07187	-	-	2.11206	-	-	-	Conserved hypothetical protein.
Os11g0703600	-	-	-	-	-	-	-	-	-	3.9486	4.56905	3.59989	Conserved hypothetical protein.
Os11g0704525	-	-	2.43411	-	-	-	-	-	-	-	5.19248	2.08227	Conserved hypothetical protein.
Os12g0114000	-2.29838	-	-2.68654	-	-	-	-	-	-	-	-	-	Conserved hypothetical protein.
Os12g0125200	-	-	2.75402	-	-	-	-	-	-	-	-	-	Conserved hypothetical protein.
Os12g0141000	-	-	-	-	-	-	-	-	-	-	-	-2.07678	Conserved hypothetical protein.
Os12g0147200	-	-	-	-	-	-3.42024	-	-	-	-	-	-2.86981	Conserved hypothetical protein.
Os12g0151750	-2.07694	-	-	-	-	-	-	-	-	-	-	-	Conserved hypothetical protein.
Os12g0153200	-	-	-	-2.90366	-2.80407	-4.03807	-	-	-	-	-	-2.49501	Conserved hypothetical protein.
Os12g0153900	-	-	-	-	-	-	-	-	-	-2.09147	-	-	Conserved hypothetical protein.
Os12g0161700	-	-2.40826	-	-	-	-	-	-	-	-	-	-	Conserved hypothetical protein.
Os12g0166100	-2.3062	-	-	-	-	-	-	-	-	-	-	-	Conserved hypothetical protein.
Os12g0166700	-	-7.44998	-	5.52744	-	5.01407	-	-	-	-	-	-	Conserved hypothetical protein.
Os12g0171500	-	-	-	-	-	-	-	-	-	-2.00328	-	-	Conserved hypothetical protein.
Os12g0174200	-	-2.04636	-	-	-	-	-	-	-	-	-	-	Conserved hypothetical protein.
Os12g0174300	-	-	-	3.33994	-	3.69103	-	-	-	-	-	-	Conserved hypothetical protein.
Os12g0176300	-	-	-	3.82164	-	4.16395	-	-	-	4.79942	-	2.96051	Conserved hypothetical protein.
Os12g0182500	-	-	-	-	-	2.01062	-	-	-	2.78031	-	2.48026	Conserved hypothetical protein.
Os12g0203200	-	-	-	-	-	-	-2.43669	-	-	-	-	-	Conserved hypothetical protein.
Os12g0210500	-	-	-	-	-	2.05557	-	-	-	2.65661	2.42814	-	Conserved hypothetical protein.
Os12g0222300	-	-	-	-	-	-	-	-	-	-3.72514	-	-2.14716	Conserved hypothetical protein.
Os12g0228300	-	-	-	-	-	4.26077	-	-	-	-	-	-	Conserved hypothetical protein.
Os12g0235200	-	-	-	-	-	-	-	-	-	2.50556	-	-	Conserved hypothetical protein.
Os12g0239000	-	-	-	2.48122	-	2.52367	-	-	-	3.1925	-	-	Conserved hypothetical protein.
Os12g0266401	-	-	-	-2.44898	-	-	-	-	-	-	-	-	Conserved hypothetical protein.
Os12g0273700	-	-	-	4.68538	-	4.71402	-	-	-	-	-	-	Conserved hypothetical protein.
Os12g0286200	-	-	-	2.14045	-	2.06857	-	-	-	-	-	-	Conserved hypothetical protein.
Os12g0409800	-	-	-	-	2.21375	-	-	-	-	-	-	-	Conserved hypothetical protein.
Os12g0442700	-	-	-	-	-	2.53548	-	-	-	-	-	-	Conserved hypothetical protein.
Os12g0453500	-3.38792	-	-	-	-	-	-	-	-	-	-	-	Conserved hypothetical protein.
Os12g0485150	-	-	-	2.12825	-	2.67191	-	-	-	5.3211	6.0026	4.55847	Conserved hypothetical protein.
Os12g0507400	-	-	-	3.8057	2.49131	4.64287	-	-	-	5.26119	3.01214	4.46396	Conserved hypothetical protein.
Os12g0508400	-	-	-	-2.17492	-	-	-	-	-	-	-	-	Conserved hypothetical protein.
Os12g0516000	-	-	-	-	-	-3.64465	-	-	-	-	-	-	Conserved hypothetical protein.
Os12g0528000	-	-	-	3.2215	-	3.97516	-	-	-	4.43811	-	3.31809	Conserved hypothetical protein.
Os12g0541200	-	-	-	-	-	-	-	-	-	2.39035	-	-	Conserved hypothetical protein.
Os12g0554100	-	-	-	-	-	-	-2.89943	-	-	-	-	3.64702	Conserved hypothetical protein.
Os12g0569200	-	-	-	9.34925	-	9.07662	-	-	-	8.7653	-	-	Conserved hypothetical protein.
Os12g0570400	-2.17654	-	-	-	-	-	-	-	-	-	2.41605	-	Conserved hypothetical protein.
Os12g0571300	-	-	-	5.00169	-	5.50053	-	-	-	4.19931	-	-	Conserved hypothetical protein.
Os12g0571400	-	-	-	4.82104	-	5.57956	-	-	-	2.17417	-	3.64876	Conserved hypothetical protein.
Os12g0571700	-	-	-	4.05399	2.0016	4.16835	-	-	-	2.78141	2.74484	3.80112	Conserved hypothetical protein.
Os12g0577200	-	-	-	-	-	2.40094	-	-	-	3.44438	-	2.77873	Conserved hypothetical protein.
Os12g0580600	-	-	2.48271	-	-	3.61326	-	-	-	-	-	2.38746	Conserved hypothetical protein.
Os12g0592900	-	-	-	-	-	-2.97645	-	-	-	-2.20446	-	-	Conserved hypothetical protein.
Os12g0605100	-	-	-	-	-	2.73501	-	-	-	3.71706	-	-	Conserved hypothetical protein.
Os12g0609025	-	-	-	-2.35142	-	-3.56496	-	-	-	-	-	-4.56114	Conserved hypothetical protein.
Os12g0609200	-	-	-	-	-	-	-	-	-	-2.38829	-	-2.02845	Conserved hypothetical protein.
Os12g0612100	-	-	-	-	-	-	-	-	-	-2.16113	-	-	Conserved hypothetical protein.
Os12g0612300	-	-	-	-2.44898	-2.34745	-	-	-	-	-	-	2.12462	Conserved hypothetical protein.
Os12g0621400	-	-	-	3.16725	-	3.01921	-	-	-	-	-	-	Conserved hypothetical protein.
Os12g0621700	-	-	-	-	-	3.53106	-	-	-	4.02438	-	-	Conserved hypothetical protein.
Os12g0634400	-	-	-	4.43968	-	4.70999	-	-	-	4.54629	-	-	Conserved hypothetical protein.
Os01g0100466	-	-	-	2.45636	-	2.62098	-	-	-	2.82466	-	-	Hypothetical protein.
Os01g0112201	-	-	-	3.63847	-	3.40497	-	-	-	-	-	-	Hypothetical protein.
Os01g0121400	-	-	-	-	-	-	-	-	-	-	2.10056	-	Hypothetical protein.
Os01g0124700	-2.84692	-	-	-4.62099	-	-4.79203	-2.33031	-	-3.04903	-4.60579	-	-3.00496	Hypothetical protein.
Os01g0126401	-	-	-	-2.26912	-	-3.06797	-	-	-	-	-	-	Hypothetical gene.
Os01g0127100	-	-	2.45918	-	-	-	-	-	5.31717	-	-	-	Hypothetical protein.
Os01g0133832	-	-	-	5.74552	-	6.30401	-	-	-	5.60586	-	-	Hypothetical gene.
Os01g0133866	-	-	-	4.8688	-	5.61739	-	-	-	-	-	-	Hypothetical protein.
Os01g0134850	-	-	-	-	-	-	-3.83375	-	-	-	-	-	Hypothetical protein.
Os01g0136850	-	-	-	-	-	-	-	-	-	-	2.04953	-	Hypothetical protein.
Os01g0141150	-	-	-	-	-2.02955	-2.56123	-3.35308	-	-	2.36232	-	-	Hypothetical gene.
Os01g0142875	-	-	-	3.86584	2.97131	3.12248	-	-	-	-	2.0444	-	Hypothetical protein.
Os01g0147250	-	-	-	-	-	-	-	-	-	4.54629	-	-	Hypothetical gene.
Os01g0149400	-	-	-	-	-	-	-	-	-	2.34513	-	-	Hypothetical protein.
Os01g0159250	-	-	-	-	-	2.67327	-2.08548	-	-	3.3063	-	-	Hypothetical protein.
Os01g0163450	-	3.08244	-	-	-	-	-3.32545	-	-	-	-	-	Hypothetical gene.
Os01g0166200	-	-	-	2.19413	-	-	-	-	-	-	-	-	Hypothetical protein.
Os01g0167600	-	-	-	2.92718	-	3.50332	-	-	-	2.69535	-	-	Hypothetical conserved gene.
Os01g0168450	-	-	-	-	-	-	-	-	-2.89418	-	-	-	Hypothetical protein.
Os01g0168850	-	-	-	2.011	-	2.10685	-	-	-	4.65287	4.16554	3.78909	Hypothetical gene.
Os01g0176050	-	-	-	-2.03117	-	-	-	-	-	-4.49224	-	-	Hypothetical protein.
Os01g0177500	-2.67647	-	-	-	-	-	-	-	-2.48504	3.30641	-	-	Hypothetical protein.
Os01g0180050	-	-	-	3.84121	-	4.5483	-	-	-	4.20331	-	-	Hypothetical protein.
Os01g0184050	-	-	-	3.36861	-	-	-	-	-2.14966	2.65154	-	-	Hypothetical protein.
Os01g0185250	-	-	-	3.134	2.79662	2.51044	-	-	-	-	-	-	Hypothetical gene.
Os01g0192101	-	-	-	3.15352	2.54163	2.55379	-	-	-	2.65275	-	-	Hypothetical protein.
Os01g0193700	-	-	-	-	-	2.1614	-	-	-	-	-	-	Hypothetical protein.
Os01g0195300	-	-	-	-	2.06731	-	-	-	-	-	-	-	Hypothetical conserved gene.
Os01g0203900	-	-3.41926	-	-	-	-	-	-	2.86407	-	-	-	Hypothetical protein.
Os01g0207500	-	-	-	2.39305	-	2.58777	-	-	-	-	-	-	Hypothetical protein.
Os01g0209750	-	-	-	-	2.58393	2.36678	-	-	-	-	-	-	Hypothetical protein.
Os01g0209901	-2.40264	-6.46139	-	-	-	-	-	-	-	-	-	-	Hypothetical protein.
Os01g0212900	-	-	2.4089	5.84321	-	5.56014	-	-	-	4.71046	-	-	Hypothetical conserved gene.
Os01g0214001	-	-	-	2.28932	-	3.05886	-	-	-	4.10011	-	-	Hypothetical protein.
Os01g0214901	-	-	-	-	-	-	2.67906	-	-	-	-	-	Hypothetical protein.
Os01g0220400	-2.04473	-	-	-	-	-	-	-	-	-	-	-	Hypothetical protein.
Os01g0224200	-	-	-	-	-	-	-	-	-	4.32502	-	-	Hypothetical conserved gene.
Os01g0226666	-	-	-	4.83196	2.98481	5.18544	-	-	-	5.26582	2.95925	4.54551	Hypothetical protein.
Os01g0227350	-	-2.15559	-	-	-	-	-	-	-	-2.38629	-	-	Hypothetical protein.
Os01g0228901	-	-	-	-	-	2.66066	-	-	-	4.43989	-	-	Hypothetical gene.
Os01g0237750	-4.87167	-	-	-	-	-	-	-	-	-	-	-	Hypothetical conserved gene.
Os01g0239000	-2.23595	-2.63813	-	-	-	-	-	-	-	-	-	-	Hypothetical conserved gene.
Os01g0249050	-	-	-	-	-	-	-3.76173	-	-	-	-	-	Hypothetical protein.
Os01g0254850	-2.07755	-	-	-	2.39727	-	-	-	-	-	-	-3.38945	Hypothetical conserved gene.
Os01g0267300	-	-	-	-	-	-	-	-	-	-3.6891	-	-3.2457	Hypothetical conserved gene.
Os01g0275950	2.53086	-	-	-	-	-	-	-	-	-	-	-	Hypothetical conserved gene.
Os01g0281050	-2.04656	-	-	-	-2.25867	-	-	-	-	-2.18904	-	-	Hypothetical protein.
Os01g0286200	-	-	2.4417	-	-	-	-	-	-	-	-	-	Hypothetical protein.
Os01g0287700	-	-	-	-	2.54981	-	-	-	-	-	-	-	Hypothetical conserved gene.
Os01g0291733	-	-	-	-	2.6947	-	-	-	-	-	-	-	Hypothetical protein.
Os01g0293501	-	2.74377	-	-	-	-	-	-	-	-	-	-	Hypothetical protein.
Os01g0296166	-4.12165	-	-	-	-	-	-	-	-	-	-	-	Hypothetical protein.
Os01g0296450	-	-	-	3.54093	-	4.30411	-	-	-	5.79453	-	5.06308	Hypothetical protein.
Os01g0302000	-	-	-	-2.69877	-	-2.99383	-	-	-	-3.53723	-	-	Hypothetical conserved gene.
Os01g0306400	-	-	-	3.5407	-	-	-	-	-	-	-	-	Hypothetical conserved gene.
Os01g0309451	-	-	-	-	-	-	-	-	-	-	-	-2.04545	Hypothetical gene.
Os01g0318202	-	-	-	2.93505	2.04439	-	-	-	-	-	-	-	Hypothetical gene.
Os01g0321900	-	-	-	-	-	-	-	-	-2.24842	-	-	-	Hypothetical conserved gene.
Os01g0323775	-	-	-2.03892	-	-	5.02409	2.93331	2.89459	3.13459	-	-	-	Hypothetical protein.
Os01g0327250	-	-	-	-	2.14116	-	-	-	-	-	2.82916	-	Hypothetical protein.
Os01g0329075	-	-	-	3.7549	-	2.61953	-	-	-	2.57431	-	5.27425	Hypothetical protein.
Os01g0332150	-	-	-	-	-2.41384	-3.23156	-	-	-	-	-	-	Hypothetical protein.
Os01g0342500	-	-	-	-	-2.24696	-2.15571	-	-	-	-	-	-	Hypothetical conserved gene.
Os01g0349600	-	-	-	-	-	-	-	-	-	-2.39998	-	-	Hypothetical protein.
Os01g0350100	-	-	-3.97473	-	-	-	-	-	-	-	-	-	Hypothetical protein.
Os01g0357150	-	-	-	-4.14106	-	-4.34537	-	-	-	-4.62134	-	-3.32079	Hypothetical protein.
Os01g0369950	-	-	-	-	-	-	-	-	-	-2.34688	-	-	Hypothetical gene.
Os01g0370400	-	-	-	-	-	-	-	-	-	3.01316	-	-	Hypothetical protein.
Os01g0371300	-	-	-	-	-	-2.81376	-	-	-	-	-	-	Hypothetical protein.
Os01g0372866	-	-	-	-	-	-	-	-	-	-	-2.75785	-	Hypothetical gene.
Os01g0495701	-	-	-	-2.60995	-	-	-	-	-	-	-	-	Hypothetical conserved gene.
Os01g0514850	-	-	-	-	-	-	-2.41771	-	-	-	-	-	Hypothetical protein.
Os01g0516625	-	-	-	-	-	-	-	-	-	2.4409	-	-	Hypothetical protein.
Os01g0521550	-	-	-	-	-	-	-3.19162	-	-	-	-	-	Hypothetical protein.
Os01g0523000	-	-	-	-	-	-	-	-	-	2.34592	-	-	Hypothetical gene.
Os01g0536433	-	-	-	-	-	-2.25918	-	-	-	-	-	-	Hypothetical protein.
Os01g0539400	-	-3.38487	-	2.32111	-3.67575	2.31153	-	-	-	-	-	-	Hypothetical protein.
Os01g0543000	-	-	-	2.56571	-	2.53548	-	-	-	3.41949	-	-	Hypothetical gene.
Os01g0543800	-	-	-	-	-2.8301	-5.85089	-	-	-	-3.19344	-	-	Hypothetical protein.
Os01g0551400	-	-	-	-	-	-	-	-	-	3.31136	-	-	Hypothetical conserved gene.
Os01g0556650	-4.50126	-	-3.31388	-	-	-2.52666	-3.34333	-	-4.16156	-2.56785	-	-	Hypothetical protein.
Os01g0556700	-	-	-	-2.38157	-	-3.11339	-	-	-	-	-	-2.39282	Hypothetical conserved gene.
Os01g0559825	-	-	-	3.75928	3.31198	4.44073	-	-	-	2.60055	-	-	Hypothetical protein.
Os01g0566800	-	-	-	-	-	-	-	-	-	-	2.17315	-	Hypothetical conserved gene.
Os01g0574451	-3.53859	-	-	-	-	-	-	-	-	-	-	-	Hypothetical protein.
Os01g0587150	-	-	-	-	-	-	-	2.54885	-	-	-	-	Hypothetical protein.
Os01g0602433	-	-	-	-	-	-	-	-	-	-2.15629	-	-	Hypothetical protein.
Os01g0602466	-	-	-	-	-	-3.19902	-	-	-	-3.16664	-2.85742	-3.27179	Hypothetical protein.
Os01g0604000	-	-	-	2.74927	2.51961	2.77493	-	-	-	-	-	-	Hypothetical protein.
Os01g0608000	-	-	-	-2.22932	-	-	-	-	-	-3.68051	-	-2.38714	Hypothetical conserved gene.
Os01g0609501	-	-	-	-	-	-	-	-	-	-2.10864	-	-2.59519	Hypothetical protein.
Os01g0616366	-	-	-	3.85693	-	4.21918	-	-	-	5.84138	-	2.77534	Hypothetical protein.
Os01g0621300	-	-	-	-	-2.06558	-	-	-	-	-	-	-	Hypothetical conserved gene.
Os01g0621400	-	-	-	-	-	-	-	-	-	2.508	-	-	Hypothetical protein.
Os01g0622400	-	-	2.21363	-3.21713	-	-	-	-	-	-	-	-	Hypothetical conserved gene.
Os01g0622800	-	-	-	-	4.71904	-	-	-	-	-	-	-	Hypothetical protein.
Os01g0623000	-	-	-	5.19912	-	5.07947	-	-	-	-	-	-	Hypothetical conserved gene.
Os01g0627550	-	-	-	-	-	-	3.51719	5.35659	-	-	-	-	Hypothetical protein.
Os01g0627916	-	-	-	-2.6255	-2.58233	-3.51828	-2.74334	-	-	-5.12546	-	-2.74964	Hypothetical protein.
Os01g0627967	-5.18773	-	-3.15797	-	-	-	-7.16933	-	-3.97986	-	-	-	Hypothetical protein.
Os01g0636600	-	-	-	-2.49287	-	-	-	-	-	-	-	-	Hypothetical conserved gene.
Os01g0641750	-	-	-2.85798	-	-	-	-	-	-	-	-	-	Hypothetical protein.
Os01g0643450	-2.44176	-2.48756	-	-	-	-	-	-	-	-	-	-	Hypothetical protein.
Os01g0644400	-	-	-	-	-	2.13921	-	-	-	-	-	2.3794	Hypothetical gene.
Os01g0644500	-	-4.34784	-	2.49568	-	2.47467	-	-6.07987	-	3.39848	-	-	Hypothetical conserved gene.
Os01g0647200	-	-	-	-2.67193	-	-2.15952	-	-	-	-	-2.27095	-	Hypothetical conserved gene.
Os01g0647850	-	-	-	4.18495	-	4.11445	-	-	-	-	-	-	Hypothetical conserved gene.
Os01g0651350	-	-	-	-	-	-	-	-	-	-	-	2.84377	Hypothetical protein.
Os01g0651866	-	-	-	3.09408	2.19684	3.39456	-2.58427	-	-	5.68377	4.56427	4.57385	Hypothetical gene.
Os01g0651932	-	-	-	5.15689	-	5.76275	-	-	-	6.73646	-	5.40878	Hypothetical conserved gene.
Os01g0652200	-	-	-	-	-	-	-	-	-	3.12221	-	3.38174	Hypothetical protein.
Os01g0652375	-	-	-	-	-	-	-	-	-	3.30422	2.32416	2.72573	Hypothetical protein.
Os01g0652450	-	-	-	-	-	-	-	-	-	2.59539	-	-	Hypothetical gene.
Os01g0653601	-	-	-	-	2.10165	2.14765	-	-	-	-	-	-	Hypothetical gene.
Os01g0656250	-	-	-	-	2.03813	-	-	-	-	-	-	-	Hypothetical gene.
Os01g0661200	-	-	-	2.34276	2.02749	2.86953	-	-	-	3.00266	-	-	Hypothetical protein.
Os01g0661650	3.1486	-	2.85849	2.96664	-	2.82108	-	-	-	-	-	-	Hypothetical conserved gene.
Os01g0661700	2.67931	-	-	-	-	-	-	-	-	-	-	-	Hypothetical gene.
Os01g0674400	-	-	-	-	-	-	-	-	-	-3.2692	-	-	Hypothetical conserved gene.
Os01g0681332	-	-	-	3.28486	-	3.49833	-	-	-	-	-	-	Hypothetical gene.
Os01g0681700	2.78413	-	2.76867	-	-	-	3.89879	-	2.82239	-	-	-	Hypothetical conserved gene.
Os01g0689975	-2.36856	-	-	-	-	-	-	-	-	-	-	-	Hypothetical protein.
Os01g0695625	-	-	-	-	-	-	-	-	-	-2.34085	-	-	Hypothetical protein.
Os01g0710100	-	-	-	-	-	-	-2.43532	-	-	-	-	-	Hypothetical conserved gene.
Os01g0712800	-	-	-2.14903	-	-	-	-	-	-	-	-	-	Hypothetical conserved gene.
Os01g0719125	-	-	-	-3.34745	-	-	-	-	-	-	-	-	Hypothetical protein.
Os01g0719350	-4.75315	-	-	-	2.21984	-	-	-	-	2.61308	-	-	Hypothetical protein.
Os01g0719800	-	-	-	-3.98298	-2.23322	-2.18637	-	-	-	-2.14821	-	-	Hypothetical protein.
Os01g0727700	-	-	-2.93468	-	-	-	-	-	-	-	-	-	Hypothetical conserved gene.
Os01g0727820	-	-	-	-	-	-	-2.71187	-	-	-	-	-	Hypothetical protein.
Os01g0729700	-	-	-	-	-	-	-	-2.02403	-	-	-	-	Hypothetical protein.
Os01g0730450	-	-	-	-2.19563	-	-	-	-	-	-	2.25863	-	Hypothetical protein.
Os01g0731201	-	-	-	-	-	-	-	-	-	-2.30288	-	-	Hypothetical gene.
Os01g0736551	-	-	-	2.4633	-	2.73842	-	-	-	-	-	-	Hypothetical gene.
Os01g0740651	3.65571	-	-	-	-	-	-	-	-	-	-	-	Hypothetical protein.
Os01g0741250	-	-	-	-	-	-	-	-	-	4.71046	-	-	Hypothetical protein.
Os01g0742250	-	-	-	-	-	-	2.5801	-	-	-	-	-	Hypothetical protein.
Os01g0743150	-	-	-	-	-	-	-	-	-	4.09474	-	2.98382	Hypothetical protein.
Os01g0745850	-	-	-	4.02285	-	4.17589	-	-	-	5.90475	-	-	Hypothetical protein.
Os01g0752400	2.31296	-	-	-	-	-	-	-	-	-	-	-	Hypothetical conserved gene.
Os01g0754800	-	-	-	-	-	-	-4.64985	-	-	-	-	-	Hypothetical protein.
Os01g0756900	-	-	-	8.23261	-	8.98896	-	-	-	8.1001	-	2.80068	Hypothetical protein.
Os01g0758950	-	-	-	-	-	-	3.28116	-	3.10049	-	-	-	Hypothetical protein.
Os01g0761600	-	-	-2.85213	-	-	-	-	-	-	-	-	-	Hypothetical protein.
Os01g0763100	-	-	-	2.2191	-	-	-	-	-	-	-	-	Hypothetical conserved gene.
Os01g0764050	-	-	-	-	-	-	-2.01432	-	-	-	-	-	Hypothetical gene.
Os01g0764850	-	-	-	-2.56037	-	-	-	-	-	-	-	-	Hypothetical protein.
Os01g0767966	-	-3.39945	-3.22157	-	-	-	-	-	-	-	-	-	Hypothetical protein.
Os01g0773800	-	-2.13537	-	-	-	-	-	-	-	-	-	-	Hypothetical conserved gene.
Os01g0778100	-	-	-	3.26629	-	-	-	-	-	-	-	-	Hypothetical conserved gene.
Os01g0778400	-	-	-	-	-	3.57275	-	-	-	-	-	-	Hypothetical protein.
Os01g0784101	-	-	-	-	-	-	-	-	-2.31671	-	-	-	Hypothetical protein.
Os01g0784725	-	-	-	-	-	-	-	-	-	-	-3.25616	-	Hypothetical protein.
Os01g0785300	-	-	-	-	-	-2.53597	-	-	-	-	-	-	Hypothetical protein.
Os01g0785500	-	-	-	-	-	-	-	-	-	3.31721	-	-	Hypothetical protein.
Os01g0788001	-	-	-	-	-4.67145	-	-	-	-	-	-	-	Hypothetical gene.
Os01g0802900	-3.42596	-2.50715	-	-	-	-	-	-	-	-	-	-	Hypothetical protein.
Os01g0810500	-	-	-	-	-	-	3.21342	-	-	-	-	-	Hypothetical conserved gene.
Os01g0822001	-	-	-	-	-	-	-	-	-	2.89828	-	-	Hypothetical gene.
Os01g0823400	-	-	-	2.5337	-	2.44305	-	-	-	2.57311	-	-	Hypothetical conserved gene.
Os01g0824500	-	-	-	-	-	-	-	-	-	6.67024	3.44307	4.0785	Hypothetical conserved gene.
Os01g0829700	-	-	-	3.02554	-	2.78067	-	-	-	2.78096	-	3.35431	Hypothetical protein.
Os01g0831250	-	-	-	-3.23721	-	-3.6607	-	-	-2.8816	-3.2381	-	-2.98349	Hypothetical gene.
Os01g0832450	-	-	-	-	-	-	-	-	-	2.98708	-	-	Hypothetical protein.
Os01g0834125	-	-	-	2.41419	-	2.93665	-	-	-	-	-	-	Hypothetical protein.
Os01g0845000	-	-	-	-	2.19681	-	-	-	-	-	-	-	Hypothetical conserved gene.
Os01g0846150	-	-	-	-	-4.5864	-	-	-	3.10193	-	-	-	Hypothetical gene.
Os01g0848475	-	-	-	2.77795	2.30344	2.95187	2.73679	-	2.35031	-	-	-	Hypothetical protein.
Os01g0849000	-	-	-	-	-	-	-2.86275	-	-2.32703	-	3.25671	-	Hypothetical protein.
Os01g0849950	-	-	-	2.20684	-	-	-	-	-	-	-	-	Hypothetical protein.
Os01g0857650	-	-	-	2.16235	-	2.26497	-	-	-	4.04147	-	3.9458	Hypothetical protein.
Os01g0860450	-	-	-	-	-	-	-	-	-	-	-	-2.90163	Hypothetical protein.
Os01g0861700	-	-	-	2.58685	2.27839	2.60556	-	-	-	3.02249	2.55544	2.15209	Hypothetical conserved gene.
Os01g0862850	-	-2.99136	-	-	-	-	-	-	-	-	-	-	Hypothetical protein.
Os01g0868600	-	-	-	-	-	-	-2.82888	-	-	-	-	-	Hypothetical conserved gene.
Os01g0870300	-	-	2.13801	-	-	-	-	-	-	-	-	-	Hypothetical conserved gene.
Os01g0872566	-	-	-	-	-	-	-	-	-	2.84026	4.72542	4.15593	Hypothetical protein.
Os01g0878550	-	-	-	-3.99029	-	-3.02859	-	-	-	-3.19349	-	-	Hypothetical protein.
Os01g0880350	-	-	-	-	-	-	-	-	-	-	-	3.16615	Hypothetical protein.
Os01g0880850	-	-2.58924	-	2.28257	-	-	-3.45546	-	-2.69701	5.36281	-	-	Hypothetical protein.
Os01g0882900	-	-	-	2.23123	-	2.34409	-	-	-	-	-	-	Hypothetical protein.
Os01g0884350	-	-	-	-3.42907	-2.86469	-3.52321	-	-	-	-	-	-	Hypothetical protein.
Os01g0887850	-	-	3.42572	-	-	-	-	-	-	-	-	-	Hypothetical gene.
Os01g0891066	-	-	-	2.80202	-	-	-	-	-	-	-	-	Hypothetical protein.
Os01g0896300	-	-	-	-	-	3.25197	-	-	-	-	-	-	Hypothetical conserved gene.
Os01g0899500	-	-	-2.34502	-	-	-	-	-	-	-	-	-	Hypothetical conserved gene.
Os01g0902750	-	-	2.18123	-	-	-	-	-	-	-	-	-2.1246	Hypothetical protein.
Os01g0915666	-	-	-	-	-	-	-	-	-	2.90216	2.29226	-	Hypothetical protein.
Os01g0917801	-	-	-	5.21956	4.07454	5.42172	-	-	-	3.89662	-	2.25906	Hypothetical conserved gene.
Os01g0919950	-	-	-	-	-6.77888	-6.02462	-	-	-	-	3.11225	2.89387	Hypothetical protein.
Os01g0922350	-	-	-	5.91564	-	6.12731	-	-	-	7.31147	-	4.46396	Hypothetical protein.
Os01g0933075	-	-	-	2.11081	2.0528	-	-	-	-	-	-	-	Hypothetical protein.
Os01g0936600	-	-	-	-	-	-	-	-	-	2.09939	-	2.3346	Hypothetical protein.
Os01g0937025	-	-	-	-	-	-	-2.63204	-	-2.14839	-	-	-	Hypothetical gene.
Os01g0953000	-	-	-	-2.03602	-	-	-	-	-	-	-	-	Hypothetical protein.
Os01g0964266	-	-	-	-	-	-	-	-	-	3.55691	-	-	Hypothetical gene.
Os01g0977250	-	-	-2.80736	-	-	-	-	-	-	-	-	-	Hypothetical gene.
Os02g0102250	-	-	-	-	-	-	2.37225	-	-	-	-	-	Hypothetical protein.
Os02g0108000	-	-	-	-	-	-	2.16125	-	-	-	-	-	Hypothetical protein.
Os02g0110101	-3.0271	-	-	-	-	-2.78924	-	-	-	-3.68361	-	-3.18819	Hypothetical gene.
Os02g0123450	-	-	-	2.4633	2.53841	3.61784	-	-	-	-	-	-	Hypothetical protein.
Os02g0123801	-	-	-	-	-	-	-3.95365	-	-	-	-	-	Hypothetical protein.
Os02g0124501	-2.15269	-	-2.24065	-	-	-	-	-	-	-	-	-	Hypothetical protein.
Os02g0124650	-3.53859	3.39868	-	-	-	-	-	-	-2.09075	-	-	-	Hypothetical protein.
Os02g0124866	-	-	-	-4.38331	-2.54709	-3.57685	-	-	-	-	-	-	Hypothetical gene.
Os02g0125350	-	-	-	-	5.11535	-	-	-	-	-	-	-	Hypothetical gene.
Os02g0125566	2.21599	-	-	-	-	-	-	-	-	-	-	-	Hypothetical protein.
Os02g0134100	-	-	-	-	-2.07337	-	-	-	-	-	-	-	Hypothetical gene.
Os02g0136933	-	-	-	2.26512	-	2.69986	-	-	-	-	-	-	Hypothetical conserved gene.
Os02g0148700	-	-	2.7098	-	-	-	-	-	-	-2.54531	-	-	Hypothetical gene.
Os02g0149750	-	-	-	4.43968	-	4.21204	-	-	-	3.63211	-	-	Hypothetical protein.
Os02g0151350	-	-	-2.60994	-	-	-2.1387	-2.63527	-	-	-	-	-	Hypothetical protein.
Os02g0153300	-	-	-	-	-	-	-	-	-2.39504	-	-	-	Hypothetical protein.
Os02g0156700	-	-	-	-	-	-	-	-	-	-	-	-2.88606	Hypothetical protein.
Os02g0158350	-	-	-	-	-	-	-	-	-	2.3808	-	2.27139	Hypothetical protein.
Os02g0158550	-	-	2.14625	-	-	-	-	-	-	-	-	-	Hypothetical protein.
Os02g0160250	-	-	-	-	-	-2.04114	-	-	-	-	-	-	Hypothetical conserved gene.
Os02g0160500	-	-	-	-2.07255	-	-	-	-	-	-	-	-	Hypothetical conserved gene.
Os02g0164400	-	-	-	-	-	-	-2.263	-	-	-	-	-	Hypothetical conserved gene.
Os02g0166600	-	-	-	-	-	-	-	-	-	-	-	-3.58403	Hypothetical protein.
Os02g0166950	-	-	-2.54543	-	-	-	-	-	-	-	-	-	Hypothetical gene.
Os02g0167366	-	-	-	3.55117	-	3.41735	-	-	-	-	-	-	Hypothetical protein.
Os02g0168400	-	-	-	-	-	-	-	-	-	3.85511	-	-	Hypothetical conserved gene.
Os02g0169151	-2.48022	-	-3.16703	-	-	-	-4.05874	-	-	-	-	-	Hypothetical gene.
Os02g0174300	-	-	-	2.19781	-	-	-	-	-	-	-	-	Hypothetical conserved gene.
Os02g0177633	-	-	-	-	-	-	-	-	-	-	2.19143	-	Hypothetical protein.
Os02g0179225	-2.92097	-	-	-	-	-	-	-	-	-	-	-	Hypothetical protein.
Os02g0182300	-	-	-	-	-	-	2.40581	-	-	-	-	-	Hypothetical conserved gene.
Os02g0184300	-	-	-	-	-	-	-	-	-	-2.14032	-	-	Hypothetical protein.
Os02g0184800	-	-	-	-	-	-	-	-	-	-2.13847	-	-	Hypothetical protein.
Os02g0188400	-	-2.47296	-2.34401	-	-	-	2.9635	-	-	-	-	-	Hypothetical protein.
Os02g0192150	-2.89646	-	-	-	-	-	-	-	-	-	-	-	Hypothetical protein.
Os02g0192600	-	-	-	3.48569	-	3.17301	-	-	-	4.31984	-	-	Hypothetical protein.
Os02g0193732	-	-	-	-	2.65906	-	-	-	-	-	-	-	Hypothetical conserved gene.
Os02g0197125	-	-	-	-2.38236	-	-2.53553	-	-	-	-2.44845	-	-2.29722	Hypothetical protein.
Os02g0198366	-	-	-2.98728	-	-	-	-	-	-	-	-	-	Hypothetical protein.
Os02g0199666	-	-	-	-	-	-	-	-	-	-2.354	-	-	Hypothetical protein.
Os02g0200900	-	-	-	-	-	-	-	-	2.12992	-	-	-	Hypothetical conserved gene.
Os02g0204500	-	-	-	-2.85376	-	-	-	-	-	-	-	-	Hypothetical conserved gene.
Os02g0206550	-	-	-	-	-	-	3.49306	-	-	-	-	-	Hypothetical protein.
Os02g0207500	-	-	-	-	-	-	-	-	-	-	4.48381	5.15342	Hypothetical gene.
Os02g0208150	-	-	-	11.4904	-	-	-	-	-	-	-	-	Hypothetical protein.
Os02g0208675	-	-	-	2.38519	2.32947	-	-	-	-	-2.91142	-	-	Hypothetical protein.
Os02g0218550	-	-	-	2.30507	-	-	-	-	-	-	2.04516	-	Hypothetical protein.
Os02g0219950	-	-	-	-	-	-	-3.79681	-3.63178	-	-	-	-	Hypothetical protein.
Os02g0226400	-	-	-	-	-	2.22327	-	-	-	-	-	-	Hypothetical gene.
Os02g0228400	-	-	-	-	-	-	-	-	-	-	-	-2.92962	Hypothetical protein.
Os02g0232050	-	-	-	-	-	-	2.90292	-	2.78572	-	-	-	Hypothetical gene.
Os02g0235802	-	-	-	2.1666	-	2.64446	-	-	-	-	-	-	Hypothetical protein.
Os02g0248300	-	-	-	2.30633	-	-	-	-	-	-	-	-	Hypothetical protein.
Os02g0258250	-	-	-	5.65816	-	6.11984	-	-	-	7.43509	-	-	Hypothetical conserved gene.
Os02g0259850	-	-	-	-	-	-	-	-	-	2.19655	-	2.05537	Hypothetical gene.
Os02g0270350	-4.65286	-2.03333	-	-	-	-	-	-6.67065	-	-	-	-	Hypothetical protein.
Os02g0304800	-	-	2.04874	-	-	-	-	-	-	-	-	-	Hypothetical conserved gene.
Os02g0322251	-	-	-	-	-	4.19674	-	-	-	-	-	-	Hypothetical protein.
Os02g0325800	-2.8729	-	-	-3.02729	-	-5.2552	-3.74612	-	-2.90999	-	3.02636	-2.57518	Hypothetical protein.
Os02g0332800	-	-	-2.03338	-	-	-	-	-	-	-	-	-2.06954	Hypothetical gene.
Os02g0436500	-	-	-	-	-	3.19971	-	-	-	-	-	-	Hypothetical gene.
Os02g0464700	-	-2.03537	-	-	-	-	-	-	-	-	-	-	Hypothetical protein.
Os02g0466900	-	-2.09696	-	2.70313	-	-	-2.09827	-	-	2.15178	-	-	Hypothetical protein.
Os02g0477100	-	-	-	-	-	-	-	-	-	-2.33786	-	-	Hypothetical conserved gene.
Os02g0479100	-	-	-	-	-	-	-	-	-	-	2.04953	-	Hypothetical protein.
Os02g0482200	-	-	-	2.49344	2.48206	2.09168	-	-	-	-	-	-	Hypothetical genes.
Os02g0493087	-	-	-	-	-	2.96428	2.88232	-	-	-	-	-	Hypothetical protein.
Os02g0505066	-	-	-	-	-	-2.08522	-	-	-	-	-	-	Hypothetical protein.
Os02g0514326	-3.20664	-	-2.59247	-3.94325	-	-3.07466	-2.99385	-	-2.52905	-3.61566	-	-2.99572	Hypothetical protein.
Os02g0515000	-	-	-	-2.69532	-2.33181	-2.28384	-	-	-	-	-	-	Hypothetical conserved gene.
Os02g0523100	-	-	-	-	-	-	-	-	-2.15914	-	-	-	Hypothetical conserved gene.
Os02g0527650	-	-	-	-	-	2.09585	-	-	-	2.61918	2.72682	-	Hypothetical conserved gene.
Os02g0527950	-	-	-	-8.09672	-8.01542	-9.31467	-	-	-	-	-	-	Hypothetical conserved gene.
Os02g0529850	3.64234	-	4.37438	-	-	-	-	-	-	-	-	-	Hypothetical protein.
Os02g0534550	-	-	-	-	-	-	-	-	-	-	-	-3.95737	Hypothetical protein.
Os02g0537775	-	-	-	-	-	-	-	-	-	2.13756	-	-	Hypothetical protein.
Os02g0537800	-	2.41547	-	4.24544	-	4.39489	-	-	-	2.15592	-	-	Hypothetical conserved gene.
Os02g0550050	-	-2.55253	-	-	-	-	-	-	-	-	-	-	Hypothetical protein.
Os02g0555650	-	-	-	-	-	-	-	-	-	2.27031	-	-	Hypothetical protein.
Os02g0556050	-	2.48483	-	-	-	-	-	-	-	-	-	-	Hypothetical protein.
Os02g0565300	-	-	-	3.0522	-	3.21128	-	-	-	-	-	-	Hypothetical conserved gene.
Os02g0568600	-	-2.86666	-	-2.32787	-	-2.74096	-	-	-	-	-	-2.95036	Hypothetical conserved gene.
Os02g0570600	-3.46647	-3.30198	-	-	-	-3.3239	-	-	-	-5.21588	-	-3.50445	Hypothetical protein.
Os02g0570800	-	-5.22881	-	-2.02298	-3.88406	-3.8371	-	-	-	-4.43452	-	-3.98624	Hypothetical protein.
Os02g0571000	-	-	-	-	-	-	-	-	-	-	-	-5.00758	Hypothetical protein.
Os02g0573601	-	-	2.15636	-	-	-	-	-	-	-	-	-	Hypothetical protein.
Os02g0574300	-	-	-	-	-	-	-	-	-	-2.14005	-	-	Hypothetical protein.
Os02g0577600	-	-	-	-	-	-	-	-	-3.60064	-	-	-	Hypothetical protein.
Os02g0578201	2.90061	2.27029	2.81455	-	-	-	2.13504	-	-	-	-	-	Hypothetical protein.
Os02g0586900	-3.01644	-2.67415	-3.13373	-	-	-	-	-	-	-	-	-	Hypothetical conserved gene.
Os02g0588550	-	-	-	-	-	-2.59808	-	-	-	-	-	-	Hypothetical gene.
Os02g0590700	-	-	-	-	-	2.28878	-	-	-	-	-	-	Hypothetical gene.
Os02g0594651	-	-	-	2.89545	-	3.47647	-	-	-	3.05848	-	2.35971	Hypothetical gene.
Os02g0599100	-	-	-	-	-2.18644	-	-	-	-	-	-	-	Hypothetical conserved gene.
Os02g0600066	-	-	-	-	-	-	2.49795	-	-	-	-	-	Hypothetical gene.
Os02g0606400	-2.61781	-	-	-	-	-	-2.29546	-	-	-	-	-	Hypothetical protein.
Os02g0610851	-2.49972	-3.68346	-	2.28296	3.22158	2.60401	-	-	-	-	-	-	Hypothetical gene.
Os02g0613150	-	-	-	-2.49287	-	-4.34688	-	-	-	-	-	-	Hypothetical protein.
Os02g0614250	-	-	-	-	2.07951	-	-	-	-	-	-	-	Hypothetical genes.
Os02g0614666	-	2.58424	2.12516	2.95635	-	2.68188	-	-	-	-	-	-	Hypothetical protein.
Os02g0616600	-	-	-	-	-	2.02566	-	-	-	-	-	-	Hypothetical protein.
Os02g0619801	-	-	-2.33884	-	-	-	-	-	-	-	-	-	Hypothetical gene.
Os02g0620566	2.74005	-	-	-	-	-	-	-	-	-	-	-	Hypothetical protein.
Os02g0621850	-	-	-	-	-	-	-2.79254	-	-	-	-	-	Hypothetical gene.
Os02g0624350	-2.36653	-	-	-	-	-3.51225	-	-	-	-	-	-	Hypothetical protein.
Os02g0627750	-	-	-	-	-	-	-	-	-	-	-	-2.00945	Hypothetical protein.
Os02g0640100	-	-	-	-	-	2.62705	-	-	-	6.25782	-	6.0051	Hypothetical conserved gene.
Os02g0644466	-	-	-	-	-	-	-	-	-	2.75439	-	-	Hypothetical gene.
Os02g0645266	-	-	-	-	-	-	-	-	-	3.66987	-	-	Hypothetical gene.
Os02g0649750	-3.46497	-	-	-	-	-	-	-	-	-	-	-	Hypothetical protein.
Os02g0651900	-	-	-	-	-	-	-	-	-	-	-	-2.22947	Hypothetical protein.
Os02g0658150	-	-	-	-	-	-	-3.66503	-	-	-	-	-	Hypothetical protein.
Os02g0658850	-	2.50164	-	-	-	-	-3.43048	-	-	5.05885	-	5.03241	Hypothetical protein.
Os02g0672150	-	-	-	-	-	-2.11956	-	-	-	-	-3.66336	-	Hypothetical gene.
Os02g0673301	2.40101	-	-	-	-	-	3.94816	-	2.15786	-	-	-	Hypothetical gene.
Os02g0674233	-	-	-	-	2.36396	-	2.77186	-	-	-	4.18985	-	Hypothetical conserved gene.
Os02g0674750	-	-	-	-	2.22271	2.09076	-	-	-	-	-	-	Hypothetical conserved gene.
Os02g0675750	-	-	-	4.71477	-	4.83297	-	-	-	5.77834	-	4.21561	Hypothetical gene.
Os02g0678601	-	-	-	-	-	-	-	-	-	3.3362	-	-	Hypothetical gene.
Os02g0693700	-	-	2.56616	4.45647	-	5.35716	-	-	-	4.8119	-	2.98498	Hypothetical conserved gene.
Os02g0697450	-	-	-	-	-	-	-	-	-	-	2.14554	-	Hypothetical gene.
Os02g0697550	-	-	-	-2.14486	-	-2.38254	-	-	-	-2.50662	-	-	Hypothetical protein.
Os02g0699433	-	-	-	4.23637	-	4.45333	-2.01777	-	-	4.94336	-	-	Hypothetical conserved gene.
Os02g0700901	-	-	-	-	-	-3.56722	-	-	-	-	-	-	Hypothetical gene.
Os02g0704131	-3.08032	-	-	-	-	-2.99697	-	-	-	-3.52726	-	-	Hypothetical protein.
Os02g0709350	-	-	-	3.5407	-	4.59088	-	-	-	4.43989	-	-	Hypothetical conserved gene.
Os02g0710550	-	-2.34345	-	-	-	-	-	-	-2.13796	-	-	-	Hypothetical gene.
Os02g0710700	-	-	-	-	-	-	-	-	-	10.2855	-	-	Hypothetical conserved gene.
Os02g0713250	-	-	-	-	2.14894	-	-	-	-	-	-	-	Hypothetical conserved gene.
Os02g0716950	-	-	-	-	-	-	-	-	-	-	2.25212	-	Hypothetical protein.
Os02g0721000	-	-	-	-	-	-	-	-	-	-	-	2.35798	Hypothetical protein.
Os02g0731800	-	-	-	-	-	-	-	-	-	-2.2344	-	-	Hypothetical protein.
Os02g0732350	-	-	-	2.97723	-	3.18277	-	-	-	3.13888	-	2.04213	Hypothetical protein.
Os02g0743450	-	-	-	2.38083	2.35118	2.42013	-	-	-	-	-	-	Hypothetical protein.
Os02g0744851	-	-	-	-	-	-	-	-	-	-4.00999	-	-	Hypothetical gene.
Os02g0745200	-	-	-	-	-	-	2.13001	-	-	-	-	-	Hypothetical gene.
Os02g0750950	-	-	-	4.04726	-	4.12608	-	-	-	4.42046	-	-	Hypothetical gene.
Os02g0754450	-	2.1453	-	-	-	-	-	-	-	-	-	-	Hypothetical protein.
Os02g0754650	-	-	-	-	-	-	-	-	-	-2.69342	-	-	Hypothetical protein.
Os02g0755450	-	-	-	-	-	-2.52411	-	-	-	-	-	-	Hypothetical gene.
Os02g0756032	-	-	-	-8.29078	-7.95882	-8.85153	-	-	-	-	-	-	Hypothetical conserved gene.
Os02g0757800	-	-	-	-	-2.90216	-	-	-	-	-	-	-	Hypothetical protein.
Os02g0759200	-	-	-	-	-	-	-2.4959	-	-	-	-	-	Hypothetical protein.
Os02g0759600	-	-	-	-	-	-	-	-	-	3.56087	-	-	Hypothetical protein.
Os02g0765925	-	-	-	-	-	-	-	-	-	-2.72845	-	-	Hypothetical protein.
Os02g0767050	-	-	-	-	-	2.21537	-	-	-	-	-	-	Hypothetical protein.
Os02g0771666	-	-	-	-	-	2.63411	-	-	-	4.22358	-	2.74177	Hypothetical gene.
Os02g0773600	-	-	-	4.47377	-	4.61103	-	-	-	-	-	-	Hypothetical conserved gene.
Os02g0779650	-	-	-	-	-	-	-2.21529	-	-	-	-	-	Hypothetical conserved gene.
Os02g0780000	-	-3.05128	-	-	-	-	-	-	-	-	-	-	Hypothetical conserved gene.
Os02g0781966	-	-	-	-	-	3.61326	-	-	-	-	-	-	Hypothetical protein.
Os02g0782366	-	-	-	-	-5.17924	-	2.14336	-	-	-	-2.98846	-	Hypothetical genes.
Os02g0783650	2.95341	-	-	-	-	-	-	-	-	-	-	-	Hypothetical gene.
Os02g0787700	-	-	-	-3.34187	-3.46048	-4.71292	-	-	-	-	-	-	Hypothetical protein.
Os02g0788600	-	-	-	4.55217	3.24836	5.29882	-	-	-	2.64755	-	-	Hypothetical conserved gene.
Os02g0790500	-	-	-	-	-	-	-	-	-	-2.02468	-	-	Hypothetical protein.
Os02g0792600	-	-	-	3.218	-	3.54194	-	-	-	4.69943	-	2.55513	Hypothetical conserved gene.
Os02g0807800	-	-	-	-2.06061	-	-3.43119	-	-	-	-	-	-	Hypothetical conserved gene.
Os02g0808000	-	-	-	-	-	-	-	-	-	3.20913	-	-	Hypothetical protein.
Os02g0810600	-	-	-	-2.55582	-	-2.56123	-	-	-	-2.73591	-2.42923	-2.06246	Hypothetical conserved gene.
Os02g0815300	-	-	-	-	-	-	-	-	-	-2.66581	-	-	Hypothetical protein.
Os02g0815950	-	-	-	2.66492	-	-	-	-	-	-	-	-	Hypothetical protein.
Os02g0820100	-	-	-	-	-	-	-	-	-	-	-2.08819	-	Hypothetical protein.
Os02g0822900	-3.82044	-	-3.24446	-	-	-	-2.43481	-	-4.15813	-	-	-	Hypothetical conserved gene.
Os02g0824800	-	-4.99003	-	-	-	-	-	-	-	-	-	-	Hypothetical protein.
Os02g0829000	-	-	-	-	-	3.57275	-	-	-	4.71046	-	3.91544	Hypothetical gene.
Os02g0830750	-	-	-	3.96982	-	4.6309	-	-	-	-	-	-	Hypothetical protein.
Os02g0831000	-	-	-	-2.39126	-	-2.16992	-	-	-	-	-	-	Hypothetical protein.
Os03g0101400	-	-	-	-	-	-	-	-	-	2.07874	-	-	Hypothetical protein.
Os03g0103033	-	-	4.83973	2.92722	3.16493	2.74654	-	-	-	-	-	-	Hypothetical protein.
Os03g0103950	-	-	-	-2.1898	-	-	-	-	-	-	-	-	Hypothetical conserved gene.
Os03g0105000	-	-	-	6.0481	-	5.57961	-	-	-	5.48812	-	2.54329	Hypothetical protein.
Os03g0109800	-	-	-	-2.90366	-	-3.4788	-	-	-	-	-	-	Hypothetical conserved gene.
Os03g0110700	-	-	-	-	-	-	-	-	-	2.48949	-	-	Hypothetical protein.
Os03g0114550	-	-2.0515	-	-	-	-	2.01497	-	-	-	-	-	Hypothetical protein.
Os03g0116366	-2.82069	-	-	-	-	-	-	-2.05338	-	-	-	-	Hypothetical gene.
Os03g0124033	-2.63412	-2.77218	-	-	-	-	-	-3.79448	-	-	-	-	Hypothetical protein.
Os03g0131825	-	-	-	-2.11944	-	-	-	-	-	-	-	-3.0439	Hypothetical protein.
Os03g0131950	-	-	-	-2.19754	-	-	-	-	-	-	-	-	Hypothetical protein.
Os03g0132250	-	-	-	-	-	-2.88233	-	-	-	-	-	-	Hypothetical protein.
Os03g0132550	-	-	2.49469	4.56874	-	5.77078	-	-	-	4.24603	-	-	Hypothetical protein.
Os03g0133825	-	-	-	-2.27204	-	-3.74383	-	-	-	-2.30674	-	-2.89562	Hypothetical gene.
Os03g0133850	-	-	-	-	-	-4.4928	-	-	-	-	-	-2.06003	Hypothetical gene.
Os03g0134550	-2.94939	-	-	-	-	-	-	-	-	-	-	-	Hypothetical protein.
Os03g0135150	-	5.51324	-	4.22438	-	5.32287	-	-	-	3.01316	-	-	Hypothetical protein.
Os03g0143150	-	-	-	4.50084	-	-	-	-	-	-	-	-	Hypothetical protein.
Os03g0145050	-	2.227	-	-	-	-	-	-	-	-	-	-	Hypothetical gene.
Os03g0145150	2.65875	-	3.19992	-	-	-	-	-	-	-	2.01465	-	Hypothetical gene.
Os03g0145700	-	-	-	2.28666	-	2.30786	-	-	-	-	-	-	Hypothetical conserved gene.
Os03g0148300	-	-	-	-	-	-	-	-	-	2.99553	-	-	Hypothetical conserved gene.
Os03g0150700	-	-	-	-	-	-4.41098	-	-	-	-	-	-	Hypothetical conserved gene.
Os03g0150901	-3.18964	-	-3.10027	-	-	-	-	-	-2.36799	-	-	-	Hypothetical gene.
Os03g0154750	-	-	-	-	-	-	-	-	-5.2057	-	-	-	Hypothetical gene.
Os03g0158000	-	-	-	-	-	-	-	-	-	-2.24299	-	-	Hypothetical protein.
Os03g0158250	-	-3.05128	-	-	-	-	-	-	-	-	-	-	Hypothetical protein.
Os03g0161302	-	-	-	-2.92114	-	-3.16896	-	-	-	-	-3.02495	-	Hypothetical protein.
Os03g0161450	-	-	-	3.59476	-	4.22716	-	-	-	-	3.73704	-	Hypothetical protein.
Os03g0162400	-	-	-	-	2.45005	-	-	-	-	2.35379	2.81146	-	Hypothetical protein.
Os03g0162725	-	-	-	4.2804	2.43231	3.489	-	-	-	-	-	-	Hypothetical protein.
Os03g0167450	-	-	-	2.34266	-	-	-	-	-	3.45164	-	3.20172	Hypothetical protein.
Os03g0170701	-	-	-	-	-	2.31388	-	-	-	3.77692	-	-	Hypothetical gene.
Os03g0170800	-	2.00876	-	-	-	-	-	-	-	-	-	-	Hypothetical conserved gene.
Os03g0179750	-	-	-	3.87433	2.973	-	-	-	-	-	-	-	Hypothetical gene.
Os03g0183050	-	-	-	2.14045	-	-	-	-	-	-	-	-	Hypothetical gene.
Os03g0191850	-	-	-	-2.19018	-	-	-	-	-	-	-	-	Hypothetical gene.
Os03g0194350	-	-	-	-	-	-	-	-	-	2.00827	-	-	Hypothetical protein.
Os03g0195475	-	-	-	-	-	-2.56859	-	-	-	-	-	-	Hypothetical protein.
Os03g0197125	-	2.07385	-	-	-	-	-	-	-	-	-	-	Hypothetical gene.
Os03g0197175	-2.37863	-3.92398	-	-3.10449	-	-5.17414	-	-	-	-4.56138	-	-3.77441	Hypothetical gene.
Os03g0197825	-	-	-	-	2.44269	-	-	-	-	-	-	-	Hypothetical protein.
Os03g0197850	-2.22075	-	-	-	-	-	-	-	-	-	-	-	Hypothetical gene.
Os03g0198900	-	-	-	-2.16468	-	-2.01418	-	-	-	-	-	-	Hypothetical conserved gene.
Os03g0199050	-	-	-	-	-	-3.76335	-	-	-	-	-	-2.22309	Hypothetical protein.
Os03g0202250	-	-	-	-	-2.2619	-	-	-	-	3.23596	-	3.11348	Hypothetical gene.
Os03g0206150	-	-	-	2.99408	-	3.23667	-	-	-	3.00505	-	-	Hypothetical protein.
Os03g0206750	-	-	2.051	-	-	-	-	-	-	-	-	-	Hypothetical protein.
Os03g0206800	-2.83517	-	-	-	-	-	-	-	-	-	-	-	Hypothetical protein.
Os03g0210883	-	-	-	-	-	-	-	-	-	-2.73591	-	-	Hypothetical gene.
Os03g0219450	-	-	-	-	-	-	-	-	-	-2.85948	-	-2.07302	Hypothetical protein.
Os03g0221600	-	-	-	-	2.90133	2.14812	-	-	-	-	2.16632	-	Hypothetical protein.
Os03g0225150	-	-	-	-	-	-	-2.79629	-	-	-	-	-	Hypothetical protein.
Os03g0229575	-	-	-	-	-3.42942	-3.39867	-	-	-	-	-	-	Hypothetical gene.
Os03g0231850	-2.28053	-	-	-	-	-	-	-	-	2.02436	-	-	Hypothetical protein.
Os03g0233251	-	-	-	-	-	-	-	-	-	2.52848	-	3.28356	Hypothetical protein.
Os03g0233750	-	-	-	3.65734	-	4.08437	-	-	-	3.77975	-	-	Hypothetical gene.
Os03g0237201	-	-3.39029	-	-	-	-	-	-2.2242	-	-	-	-	Hypothetical protein.
Os03g0242300	-	-2.04125	-	-	-2.03723	-	-	-	-	-2.80598	-	-	Hypothetical protein.
Os03g0244333	-2.16557	-	-	2.83964	2.55613	2.40138	-	-	-	3.031	2.69888	-	Hypothetical gene.
Os03g0246050	-	-	-	2.32349	-	2.18007	-	-	-	2.38191	-	-	Hypothetical gene.
Os03g0248225	-	-	4.67986	-	-	-	2.61472	-	-	-	-	-	Hypothetical protein.
Os03g0248400	-	-	-	-	-	-	-	-	-	-	2.25212	-	Hypothetical protein.
Os03g0257600	-	-	-	-	-	-	-	-	-	-2.17702	-	-	Hypothetical conserved gene.
Os03g0257700	-	-	-	-	-	-	-	-	-	-	-	-2.92233	Hypothetical protein.
Os03g0259001	-	-	-	-	-	-	-	-	-	4.43989	-	-	Hypothetical gene.
Os03g0262150	-	-	-	-	-	-	-	-	-2.54302	-	-	-	Hypothetical gene.
Os03g0269500	-	-	-	-	2.05867	2.14765	-	-	-	4.82521	4.48381	4.9546	Hypothetical protein.
Os03g0269601	-	-	-	2.15231	2.33501	2.71378	-	-	-	4.24603	-	4.5181	Hypothetical conserved gene.
Os03g0274950	-	-	-	-	-	-	-	-	-	4.52813	-	-	Hypothetical protein.
Os03g0275300	-	-	-	3.03798	2.26454	2.95192	-	-	-	-	-	-	Hypothetical conserved gene.
Os03g0282166	-	-	-	-	-	-	-	-	-	2.51552	-	-	Hypothetical protein.
Os03g0287750	-	-	-	2.77975	-	2.86673	-	-	-	3.56063	2.63594	3.37033	Hypothetical protein.
Os03g0288900	-	-	-	2.35858	-	2.80952	-	-	-	5.2757	-	-	Hypothetical protein.
Os03g0289850	-2.69351	-	-	-	-	-	-2.79072	-	-	-	-	-	Hypothetical gene.
Os03g0291700	-	-	-	4.56587	3.38665	3.87187	-	-	-	2.53842	-	-	Hypothetical protein.
Os03g0292600	3.85006	-	4.49997	-	-	-	-	-	-	-	-	-	Hypothetical protein.
Os03g0293700	-	-	-	-5.1487	-	-	-	-	-	-	-	-	Hypothetical conserved gene.
Os03g0297850	-	-	-	4.82164	-	4.74466	-	-	-	-	-	-	Hypothetical protein.
Os03g0301550	-	-	-	-	-	3.5324	-	-	-	2.89828	-	-	Hypothetical gene.
Os03g0305050	-	-	-	-	-2.07173	-3.16868	-	-	-	-2.88524	-	-	Hypothetical gene.
Os03g0305150	-	-	-	-	-3.30934	-3.52896	-	-	-	-	-	-	Hypothetical protein.
Os03g0307500	-	-	-	2.65019	-	-	-	-	-	-	-	-	Hypothetical protein.
Os03g0309250	-	-	-	-	-	-	-	-	-	4.54629	-	-	Hypothetical gene.
Os03g0309300	-	-	-	4.50084	-	5.43834	-	-	-	-	-	-	Hypothetical protein.
Os03g0311000	-	-	-	-	-	-	-	-	-	5.2922	4.98723	-	Hypothetical protein.
Os03g0319050	-3.08156	-	-	-	-	-	-	-	-	-	-	-	Hypothetical gene.
Os03g0319200	-	-	-	-	-	-	-	-	-	4.64538	-	-	Hypothetical conserved gene.
Os03g0328300	-	-	-	3.65234	-	3.21722	-	-	-	2.98811	-	-	Hypothetical conserved gene.
Os03g0332566	-2.75485	-	-	-	-	-	-	-	-	-	-	-	Hypothetical gene.
Os03g0339300	2.4269	3.5913	-	2.71348	-	2.90457	-	-	-	2.65937	-	3.99206	Hypothetical conserved gene.
Os03g0340300	-5.71202	-	-3.65643	-	-	-	-	-	-	-	-	-	Hypothetical protein.
Os03g0342850	-	-	-	-2.03949	-	-	-	-	-	-	-	-	Hypothetical protein.
Os03g0343225	-3.57813	-	-	-	-	-	-	-	-	-	-	-	Hypothetical gene.
Os03g0355700	-	-	-	3.14786	-	3.51977	-	-	-	3.40535	-	-	Hypothetical conserved gene.
Os03g0356526	-	-2.5838	-	-	-	-	-	-2.23928	-	-	-	-	Hypothetical conserved gene.
Os03g0358700	-3.17737	-	-	-	-	-	-	-	-	-	-	-	Hypothetical protein.
Os03g0367150	-	-	-	-	2.06248	-	-	-	-	-	2.5101	-	Hypothetical protein.
Os03g0368950	-2.13129	-	-	-	-	-	-	-	-	-	-	-	Hypothetical protein.
Os03g0369250	-2.58855	-2.08866	-2.71292	-	-	-	-	-	-	-	-	-	Hypothetical protein.
Os03g0374551	-	-	-	-	-	-	-3.1118	-	-	-	-	-	Hypothetical gene.
Os03g0375200	-	-	-	-2.80128	-2.28174	-4.79262	-	-	-	-4.30659	-	-3.62679	Hypothetical conserved gene.
Os03g0375601	-	-	-	-	-	-3.92125	-	-	-	-	-2.39218	-	Hypothetical gene.
Os03g0389601	-3.10623	-	-	2.8191	3.69091	-	-	-	-	-	2.20821	-	Hypothetical protein.
Os03g0399950	-	-	-	-3.82115	-	-2.64074	-	-	-	-	-	-	Hypothetical protein.
Os03g0403501	-	-	-	3.5678	2.33125	4.30044	-	-	-	-	-	-	Hypothetical gene.
Os03g0405900	-	-	-	-	-	-	-2.2773	-	-2.09578	-	-	-	Hypothetical conserved gene.
Os03g0412850	-	-	-	-	-	-	-	-	-	6.34884	6.57973	4.37154	Hypothetical protein.
Os03g0417750	-	-	-	-	-2.07935	-2.0363	-	-	-2.46306	-2.68137	-	-	Hypothetical protein.
Os03g0425450	-2.12278	-	-	-	-	-	-	-	-	-	-	-	Hypothetical gene.
Os03g0431600	-	-	-	-2.50527	-	-	-	-	-	-	-3.75074	-	Hypothetical conserved gene.
Os03g0432277	-	-	-	-	-	-	-	-	-	-	3.31968	2.38733	Hypothetical protein.
Os03g0572050	-	-	2.58368	-	-	-	-	-	-	-	-	-	Hypothetical protein.
Os03g0594250	-	-	-	-	-	-	2.08236	-	-	-	-	-	Hypothetical protein.
Os03g0595050	-	-	-	-3.97948	-2.52641	-3.50509	-	-	-	-4.14369	-4.78145	-2.30652	Hypothetical protein.
Os03g0598002	-	-	-	-	-	2.97752	-	-	-	-	-	-	Hypothetical gene.
Os03g0606333	-	-	-	-	-	-	-	-	-	2.02507	-	-	Hypothetical gene.
Os03g0608000	-	-	-2.42572	-	-	-	-2.47199	-	-	-	-	-	Hypothetical protein.
Os03g0625201	-	-	-	-	-	-	-	-	-	-2.6118	-	-	Hypothetical gene.
Os03g0635000	-	-	-	-	-	-	-	-	-	-2.13853	-	-	Hypothetical conserved gene.
Os03g0639350	-	-	-	-	-	-	-	-	-	-2.89264	-	-	Hypothetical protein.
Os03g0651950	-	-	-	6.97774	-	7.48218	-	-	-	5.06743	-	-	Hypothetical protein.
Os03g0657400	-	-	-	-	-	-	-	-	-	-	-	-2.69433	Hypothetical conserved gene.
Os03g0664650	-	-	-	-	-	-	-	-	-	3.99364	-	2.49096	Hypothetical gene.
Os03g0672950	-	-	-	-	-	-	-	-	-	3.55912	-	-	Hypothetical protein.
Os03g0674900	-2.72818	-	-	-	-	-	-	-	-	-	-	-	Hypothetical conserved gene.
Os03g0675300	-	-	-	-	-	-	-	-	-	5.82244	-	-	Hypothetical conserved gene.
Os03g0675500	-	-	-	3.73718	-	4.34415	-	-	-	3.70228	-	3.43897	Hypothetical conserved gene.
Os03g0682822	-	-	-	-	-	-	-2.00861	-	-3.65823	-	-	-	Hypothetical protein.
Os03g0688450	-2.3823	-	-	5.50829	5.16035	3.34702	2.04574	-	-	-	-	-	Hypothetical protein.
Os03g0700450	-2.87574	-	-	2.1834	-	-	-	-	-	-	-	-2.64846	Hypothetical gene.
Os03g0702600	-	-	-	-	-	-	2.01759	-	-	-	-	-	Hypothetical conserved gene.
Os03g0711150	-	-	-	-2.22888	-	-3.74571	-	-	-	-3.68342	-	-	Hypothetical protein.
Os03g0712500	-	-	-	3.00646	-	3.21745	-	-	-	2.46144	-	-	Hypothetical protein.
Os03g0717950	-	-	-	-	-	-	-	-	-	-2.30958	-	-2.07831	Hypothetical protein.
Os03g0718150	-	-	2.04494	-	-	-	-	-	-	-	-	-	Hypothetical protein.
Os03g0719450	-	-	-	-	-	-	-	-	-	-4.60963	-	-	Hypothetical gene.
Os03g0725200	-	-	-	-	-	-	-	-	-	-	-3.0429	-	Hypothetical protein.
Os03g0729800	-	-	-	-	-	-	-2.5446	-	-	-	-	-	Hypothetical conserved gene.
Os03g0737700	-	-2.11949	-	-	-	-	-	-	-	-	-	-	Hypothetical conserved gene.
Os03g0738101	-	-	-	2.64747	-	2.41132	-	-	-	-	-	-	Hypothetical protein.
Os03g0741700	-	-2.21891	-	-	-	-	-	-	-	-	-	-	Hypothetical conserved gene.
Os03g0743200	-	-	-	-	-	2.84774	-	-	-	-	-	-	Hypothetical conserved gene.
Os03g0749401	-	-	-	-	-	-	-2.13439	-	-	-	-	-	Hypothetical protein.
Os03g0757400	-	-	-	-	-	-	-2.8487	-	-	-	-2.39318	-	Hypothetical protein.
Os03g0758350	-	-	-	-	-	-	-3.12535	-	-2.35556	-2.11634	-	-	Hypothetical gene.
Os03g0762200	2.04135	-	-	-	-	-	2.02245	-	-	-	-	-	Hypothetical protein.
Os03g0764125	-	-	-	11.5146	-	-	-	-	-	-	-	-	Hypothetical protein.
Os03g0764250	-6.92074	-	-	4.16976	-	-	-	-	5.28182	-	-	-3.60787	Hypothetical gene.
Os03g0767650	2.3853	2.47016	2.30312	2.30853	-	2.23149	-	-	-	-	-	-	Hypothetical gene.
Os03g0768900	-	-	-	-	-	2.09441	-	-	-	-	-	-	Hypothetical conserved gene.
Os03g0770851	-	-	-	2.32844	-	2.96343	-	-	-	3.74745	-	-	Hypothetical protein.
Os03g0782200	-	-	-	-8.03238	-2.15013	-5.68624	-	-	-	-4.77213	-	-5.87611	Hypothetical protein.
Os03g0786250	-	-	-	-2.48324	-	-2.42823	-	-	-	-4.13833	-	-	Hypothetical gene.
Os03g0788550	-	-	2.53416	-	-	-	-	-	-	2.92899	-	3.9461	Hypothetical protein.
Os03g0788650	-	-	-	2.38044	-	2.5478	-	-	-	4.67607	3.27119	4.05219	Hypothetical protein.
Os03g0789433	-	-	-	-	2.3066	-	-	-	-	-	-	-	Hypothetical conserved gene.
Os03g0790000	-	-	-	2.45881	-	2.23784	-	-	-	2.24889	-	-	Hypothetical protein.
Os03g0790551	-	-	-	2.14259	-	-	-	-	-	-	-	-	Hypothetical protein.
Os03g0796000	-	-	-	-2.05829	-	-2.00832	-	-	-	-2.0601	-	-	Hypothetical conserved gene.
Os03g0800050	-	-	-	-3.03186	-	-	-	-	-	-	-	-	Hypothetical protein.
Os03g0805766	-2.06248	2.86345	-3.62598	3.60185	-	-	-	-	-	3.85276	3.97572	3.59228	Hypothetical protein.
Os03g0805850	-	-	-	-	-	-	-	-	-	2.91738	-	-	Hypothetical protein.
Os03g0816500	-	-	-	-	-	-	-	-	-	-	2.62356	2.55636	Hypothetical conserved gene.
Os03g0818050	-	-	-	-9.12805	-8.1806	-9.77827	-	-	-	-	-	-	Hypothetical conserved gene.
Os03g0822033	-	-	-	5.84535	-	6.90285	-	-	-	6.95843	-	5.82315	Hypothetical gene.
Os03g0823301	-	3.167	-	-8.76364	-8.47511	-9.49591	-	-	-	-	-	-	Hypothetical conserved gene.
Os03g0823550	-2.24876	-	-	-	-	-	-	-	-	-	-	-	Hypothetical protein.
Os03g0824650	-	-	-	-	-	-	-	-	-	-	2.42042	-	Hypothetical protein.
Os03g0825600	-	-	-	3.13328	-	3.11217	-	-	-	2.89855	-	-	Hypothetical conserved gene.
Os03g0825850	-	-	-	-	-	-2.55612	-	-	-	-	-	-	Hypothetical protein.
Os03g0840275	-2.44778	-	-	-3.08572	-	-3.42071	-	-	-	-3.06371	-	-2.78563	Hypothetical protein.
Os03g0842501	-	2.10267	-	-2.78415	-	-	-	-	-	-	-	-	Hypothetical conserved gene.
Os03g0848250	-	-	-	-	-	-	-2.25616	-	-	-	-	-	Hypothetical protein.
Os03g0849700	2.79385	-	-	-	-	-	-	-	-	-	-	-	Hypothetical conserved gene.
Os03g0861400	-	2.48396	-	-	-	-	-	-	-	-	-	-2.92233	Hypothetical conserved gene.
Os04g0101550	-	-	-	-	-	-	-	-	-	3.64154	5.23876	3.7479	Hypothetical protein.
Os04g0115700	-	-	-2.64338	-	-	-	-2.263	-	-	-	-	-	Hypothetical protein.
Os04g0121800	-	-	-	-5.37032	-2.03351	-2.74554	-	-	-	-	-	-	Hypothetical conserved gene.
Os04g0129050	-	3.52914	-	-	-	-	-	-	-	-	-	-	Hypothetical protein.
Os04g0165100	-	-	-	2.92377	-	3.28062	-	-	-	-	-	-	Hypothetical protein.
Os04g0166500	-	-	-	-	-	3.10426	-	-	-	-	-	-	Hypothetical conserved gene.
Os04g0167851	-	-	-	-	-	-	-	-	-3.4114	-	-	-	Hypothetical gene.
Os04g0172560	-	-	-2.06695	-3.40611	-	-	-	-	-	-	-	-	Hypothetical gene.
Os04g0176300	-	-	-	-	-	-	-	-	-	3.01316	3.01214	-	Hypothetical protein.
Os04g0180500	-3.97662	-3.63437	-	3.63529	-	-	-5.01753	-	-4.58434	-6.69477	-	-	Hypothetical protein.
Os04g0183201	-2.50922	-	-	-	-	-	-	-	-	-	-	-	Hypothetical protein.
Os04g0186450	-4.27932	-	-6.36313	-7.24412	-	-3.70131	-3.64117	-	-4.52121	-	-	-2.01695	Hypothetical gene.
Os04g0194800	-	-	-	-	-	-	-	-	-	-	-	-2.19655	Hypothetical conserved gene.
Os04g0196300	-	-	-	-	2.17914	-	-	-	-	-	-	-	Hypothetical protein.
Os04g0206850	-3.13903	-	-	-	-	-	-	-	-	-	-	-	Hypothetical protein.
Os04g0208900	-	-	-	-	-	2.1894	-	-	-	3.44203	3.73704	4.10397	Hypothetical conserved gene.
Os04g0210250	-	-	-	-	-	2.37131	-	-	-	-	-	-	Hypothetical gene.
Os04g0219200	-	-2.09807	-	2.3427	-	-	-	-	-	-	-	-	Hypothetical conserved gene.
Os04g0224000	-	2.08359	-	-	-	-	-	-	-	-	-	-	Hypothetical protein.
Os04g0227100	-	-	-	-	-	-	-	-	-	-	-	-2.11558	Hypothetical protein.
Os04g0267250	-	3.167	-	-3.21227	-	-	-	-	-	-	-	-	Hypothetical gene.
Os04g0273600	-2.21466	-	-2.20805	-	3.34321	-	-2.84723	-	-2.59838	-	-	-	Hypothetical conserved gene.
Os04g0278100	-	-	-2.1132	-2.81645	-	-4.31796	-	-	-	-2.93417	-	-3.0852	Hypothetical protein.
Os04g0278200	-	-	-	3.07884	-	3.03476	-	-	-	-	-	-	Hypothetical conserved gene.
Os04g0295400	-	-	-	-2.89794	-	-3.16133	-	-	-	-	-	-	Hypothetical conserved gene.
Os04g0300600	-	-	-	-	-	-	-	-	-	-2.12442	-	-	Hypothetical conserved gene.
Os04g0304250	-	-	-	-	-	-	-	-	-	-2.15187	-	-	Hypothetical protein.
Os04g0324000	-	-	-	-2.0953	-	-	-	-	-	-	-	-	Hypothetical protein.
Os04g0331650	-	-	-	-	-	-	-	-	-	-	-	-3.37607	Hypothetical conserved gene.
Os04g0340100	-	-	-	-2.89042	-	-2.29108	-	-	-	-3.31479	-	-2.88606	Hypothetical conserved gene.
Os04g0345100	-	-	-	2.67319	2.64537	3.01854	-	-	-	-	-	-	Hypothetical gene.
Os04g0359700	-	-	-	-	-	-	-	-	-2.39455	-	-	-	Hypothetical conserved gene.
Os04g0360650	-	-	-	-2.96575	-	-2.16875	-	-	-	-	-	-	Hypothetical protein.
Os04g0362375	-	-	-	-5.59993	2.21329	-4.5354	-	-	-3.65823	-	-	-2.62431	Hypothetical gene.
Os04g0374400	-	3.5368	-	-	-	-	-	-	-	-	-	-	Hypothetical conserved gene.
Os04g0379916	-	-2.11325	-	3.1606	-	2.10055	-	-	-	-	-	-	Hypothetical protein.
Os04g0379933	-	-	-	-3.1652	-	-	-	-	-	-	-	-	Hypothetical conserved gene.
Os04g0382250	-	-	-	-	-	-	-	-	-	2.34047	-	-	Hypothetical protein.
Os04g0392300	-	-	-	-	3.49914	-	-	-	-	-	-	-	Hypothetical conserved gene.
Os04g0395651	-	-	-	-	-3.88608	-3.85473	-	-	-	-	-	-	Hypothetical protein.
Os04g0398400	-2.05435	-	-	-	-	-	-	-	-	-	-	-	Hypothetical protein.
Os04g0405150	-	-	-	-	-	2.12624	-	-	-	2.88703	2.99641	-	Hypothetical gene.
Os04g0411651	2.87534	2.68382	-	-	-	-2.30956	-	-	-	-	-	-	Hypothetical gene.
Os04g0419750	-	-	-	-	-2.56312	-	-	-	-	-	-	-	Hypothetical protein.
Os04g0419800	-	-	-	-	-	-	2.39251	-	-	-	-	-	Hypothetical protein.
Os04g0430400	-	-	-	3.11305	-	3.48878	-	-	-	-	-	-	Hypothetical conserved gene.
Os04g0433300	-	-	-	4.33658	-	4.27458	-	-	-	-	-	-	Hypothetical conserved gene.
Os04g0441700	-2.27577	-3.06856	-	-	-	-	-2.08272	-	-	-	-	-	Hypothetical protein.
Os04g0447166	-	-	4.51699	-	-	-	-	-	-	-	-	-	Hypothetical protein.
Os04g0447566	-	-	-	-	-	2.20738	-2.1349	-	-	6.09206	-	-	Hypothetical gene.
Os04g0447650	-	-	-	-	-	-	-	-	-2.30048	-	-	-	Hypothetical gene.
Os04g0449700	-	-	-	-	-	-	-	-	-	-2.07817	-	-	Hypothetical protein.
Os04g0450701	-	-	-	6.35196	-	7.21731	-	-	-	6.27201	-	2.96051	Hypothetical protein.
Os04g0450825	-	-	-	-	-	-	-	-	-	-	-	2.39962	Hypothetical protein.
Os04g0452650	-	-	-	-	-	-	2.18338	-	-	-	-	-	Hypothetical protein.
Os04g0453450	-	2.16363	-	-	-	-	-	-	-	-	-	-	Hypothetical gene.
Os04g0454250	-	-	-	-	-	-	-	-	-	-	4.72187	2.42043	Hypothetical protein.
Os04g0459200	-	-	-	2.1333	-	2.12125	-6.06057	-	-5.62682	-	-	-4.79425	Hypothetical protein.
Os04g0468600	-	-	-	-4.89017	-2.06398	-4.82498	-	-	-	-4.84667	-	-3.6887	Hypothetical conserved gene.
Os04g0477025	-2.38488	-4.6055	-	-	-	-	-	-2.71093	-	-	-	-	Hypothetical gene.
Os04g0481550	2.69415	-	-	-	-	-	-	-	-	-	-	-	Hypothetical gene.
Os04g0486350	-	-	-	2.66791	-	-	-	-	-	-	-	-	Hypothetical protein.
Os04g0489600	-	-	-	2.1041	2.47641	2.2775	-	-	-	-	-	-	Hypothetical conserved gene.
Os04g0490866	-2.11983	-	-	-	-	-	-	-	-	-	-	-	Hypothetical protein.
Os04g0494300	-	-3.50072	-	2.53205	-2.57506	-	-	-	-	-	-	-	Hypothetical gene.
Os04g0498725	-	-	-	3.68949	-	4.54032	-	-	-	6.15052	-	4.36145	Hypothetical protein.
Os04g0505066	-	-2.30329	-	-	-	-	-	-	-	-	-	-	Hypothetical gene.
Os04g0505500	-	-	-	2.05602	-	2.52839	-	-	-	2.179	2.09399	-	Hypothetical protein.
Os04g0508150	-	-	-	2.92718	2.98189	3.5324	-	-	-	-	-	-	Hypothetical gene.
Os04g0509500	-	-	-	2.47932	-	-	-	-	-	-	-	-	Hypothetical protein.
Os04g0523500	-	-	-	-	-	2.03768	-	-	-	3.94223	-	4.88428	Hypothetical conserved gene.
Os04g0532700	-	-	-	4.61588	-	-	-	-	-	-	-	-	Hypothetical protein.
Os04g0535000	-	-	-	2.36943	-	2.2207	-	-	-	-	-	-	Hypothetical protein.
Os04g0541234	-	-	-	2.3552	-	2.6322	-	-	-	4.00206	2.44398	2.7136	Hypothetical protein.
Os04g0545250	-	-	-	6.54316	-	7.01316	-3.26391	-	-	4.80445	-	4.07221	Hypothetical protein.
Os04g0555151	-	-	-	-	-	-	-	-	-	3.03082	-	2.04241	Hypothetical protein.
Os04g0561000	-	-	-	-	-	-	3.12753	-	2.89602	-	-	-	Hypothetical protein.
Os04g0562650	-	-	-	-	-	-	-	-	-	3.06992	-	-	Hypothetical gene.
Os04g0563050	-	-	-	-	-	2.02415	-	-	-	-	-	-	Hypothetical protein.
Os04g0565750	-	-8.83632	-	2.33479	-	-	-	-	-	-	-	-	Hypothetical gene.
Os04g0568751	-4.21397	-	2.76843	-	-	-	-	-	2.43018	-	-	-	Hypothetical protein.
Os04g0572100	2.02929	-	-	-	-	-	-	-	-	-	-	-	Hypothetical gene.
Os04g0580001	-	-	-	-	-2.72258	-	-	-	-	-	-	-	Hypothetical gene.
Os04g0583266	-	-	-	-	-	-	-2.25419	-3.96587	-	-	-	-	Hypothetical protein.
Os04g0584201	-2.71978	-	-2.68761	-	-	-	-	-	-	-	-	-	Hypothetical protein.
Os04g0590650	-	-	-	3.42017	-	3.99618	-	-	-	5.49059	-	-	Hypothetical gene.
Os04g0592300	-	-	-	-	-	-	-	-	-	3.29431	-	2.10907	Hypothetical protein.
Os04g0597534	-	-	-	-2.00283	-	-2.25051	-	-	-	-2.20385	-	-	Hypothetical protein.
Os04g0597700	-4.26508	-2.8179	-2.0579	-	-	-	-2.03865	-	-	-	-3.40892	-5.43952	Hypothetical protein.
Os04g0597866	-	2.03076	-	3.98812	-	4.17279	-	-	-	-	-	-	Hypothetical gene.
Os04g0600651	-	-	-	-	-	3.53106	-	-	-	-	-	-	Hypothetical gene.
Os04g0603300	-	-	-	-2.09135	-2.48858	-	-	-	-	-	-	-	Hypothetical protein.
Os04g0608450	-	-	-	-	3.13743	3.50332	-	-	-	-	-	-	Hypothetical protein.
Os04g0609400	-	-	-	7.54756	-	7.92258	-	-	-	-	-	-	Hypothetical protein.
Os04g0611266	-	-	2.31507	2.54886	-	2.77346	-	-	-	2.36637	-	-	Hypothetical gene.
Os04g0612301	-	-	-	-4.03116	-	-	-	-	-	-	-	-	Hypothetical protein.
Os04g0615550	-2.28094	-	-	-	-	-	-3.13242	-	-	2.81162	-	3.43468	Hypothetical gene.
Os04g0616050	-	-	-	2.56932	2.31669	2.31309	-	-	-	-	-	-	Hypothetical gene.
Os04g0618800	-	-	-	-	-	-	-	-	-2.71033	-	-	-	Hypothetical protein.
Os04g0621650	-	-2.81546	-	-	-	-	-	-	-	-	-	-	Hypothetical gene.
Os04g0626300	-	-	-	-	-	-2.06706	-	-	-	-	-	-	Hypothetical protein.
Os04g0630551	-	-	-	-	-	-2.20578	-	-	-	-2.55746	-	-	Hypothetical gene.
Os04g0636750	-3.0672	-	-	-	-	-	-	-	-	-	-	-	Hypothetical gene.
Os04g0643550	-	-	-	-	-	-2.10987	-	-	-	-	-	-	Hypothetical protein.
Os04g0644433	-	-	-	12.7215	-	13.9268	-	-	-	4.10805	-	3.7027	Hypothetical genes.
Os04g0650333	-	-	-	2.62205	-	2.79094	-	-	-	2.7583	-	-	Hypothetical conserved gene.
Os04g0650416	-	-	-	2.92723	-	2.42013	-	-	-	2.33233	-	-	Hypothetical protein.
Os04g0650750	-	-	2.08092	-	-	-	2.83905	-	2.15299	-	-	-	Hypothetical protein.
Os04g0652450	-	-	-	-	-	-2.44277	-	-	-	-	-	-	Hypothetical protein.
Os04g0652550	-	4.62339	4.51699	-	-	-	-	-3.11969	-	-	-	-	Hypothetical protein.
Os04g0662850	-	-	-	-	-5.2295	-	-	-	-	-	-	-	Hypothetical protein.
Os04g0664950	-2.57746	-2.43164	-	-	-	-	-	-	-	-	-	-	Hypothetical protein.
Os04g0669450	-	-	-	-	2.21136	2.19928	-	-	-	-	-	-	Hypothetical gene.
Os04g0673700	-	-	-	-	-	2.74539	-	-	-	2.38897	-	-	Hypothetical protein.
Os04g0674750	-	-	-	2.28914	-	-	-	-	-	-3.8271	-	-	Hypothetical protein.
Os04g0679967	-	-	-	-	-	-	2.42415	-	-	-	-	-	Hypothetical gene.
Os04g0684100	-	-	-	-	2.22633	-	-	-	-	-	2.06835	2.07338	Hypothetical conserved gene.
Os04g0685151	-	-	-	4.50074	-	5.196	-	-	-	8.07264	-	4.48658	Hypothetical gene.
Os04g0690932	-	-	-	-	-	-	-	-	-	2.14076	-	2.45645	Hypothetical gene.
Os04g0691466	-	-	-	-	-	2.39851	-	-	-	-	-	-	Hypothetical gene.
Os04g0693300	-	-	-	-	-	2.13713	-	-	-	-	-	2.99785	Hypothetical conserved gene.
Os04g0693400	-	-	-	-	-	-	-	-	-	2.5253	-	-	Hypothetical protein.
Os05g0105050	-	-	-	-	-	-	-	-	-	-2.81595	-	-	Hypothetical conserved gene.
Os05g0112125	-	-	-	2.60657	2.75537	-	-	-	-	-	-	-	Hypothetical protein.
Os05g0119850	-	-	-	2.54538	-	2.9878	-	-	-	5.20988	2.20757	4.01986	Hypothetical protein.
Os05g0123150	-	-	-	2.55193	-	2.52433	-	-	-	3.14248	2.19975	3.06688	Hypothetical conserved gene.
Os05g0127233	-	-	-3.59062	2.45916	3.32374	2.95829	-	-	-	-	-	-	Hypothetical protein.
Os05g0128350	-	2.1206	-	2.65515	-	2.77579	-	-	-	4.31294	-	-	Hypothetical protein.
Os05g0135750	-	-	-5.29405	-	-14.3397	-14.5778	-	-	-	-	-	-	Hypothetical protein.
Os05g0136100	-	-	-	2.71664	-	2.64617	-	-	-	-	-	-	Hypothetical conserved gene.
Os05g0141000	-	-	-	-	-	4.8116	-	-	-	2.51552	-	-	Hypothetical conserved gene.
Os05g0148800	-2.17109	-	-	-	-	-	-	-	-	-	-	-	Hypothetical conserved gene.
Os05g0150550	-2.09018	2.23718	-	-	-	-	-	-	-	-	-	-	Hypothetical protein.
Os05g0152266	-	-	-	-	-	-	-2.263	-	-	-	-	-	Hypothetical gene.
Os05g0161700	-	-	-	-	-	-	-2.1219	-	-	-	-	-	Hypothetical protein.
Os05g0164000	-	-	-	-	-	-	-2.18884	-2.33347	-	-	-	-	Hypothetical protein.
Os05g0169900	-	-	-	3.45851	-	4.10085	-	-	-	4.18786	-	-	Hypothetical gene.
Os05g0170250	-	-	-	-	-	11.817	-	-	-	10.4374	-	-	Hypothetical gene.
Os05g0180500	-	-	-	2.73489	2.10839	2.47494	-	-	-	-	-	-	Hypothetical conserved gene.
Os05g0186601	-	-	-2.33947	-2.72629	-	-2.15792	-2.59651	-	-	-	-	-	Hypothetical gene.
Os05g0192200	-	-3.05128	-	-	-	-	-	-	-	-	-	-	Hypothetical protein.
Os05g0201700	-	-	-	-	-	-	-	-	-	2.38664	4.22555	3.65034	Hypothetical conserved gene.
Os05g0206800	-	-	-	2.10974	-	2.07767	-	-	-	-	-	-	Hypothetical protein.
Os05g0208500	-	-2.32354	-	-	-	-	-	-	-	-	-	-	Hypothetical protein.
Os05g0210201	-	3.15581	4.6508	-	-	-	-	-	-	2.50591	-	-	Hypothetical gene.
Os05g0215033	-	-	-	-	-	-	-	-	-	-	2.16415	-	Hypothetical gene.
Os05g0239151	-	-	-	-	-	-	-	-	-	2.72557	-	-	Hypothetical protein.
Os05g0272400	-	-	-	-	-	-2.44277	-	-	-	-	-	-	Hypothetical protein.
Os05g0278550	-	-	-	-2.8853	-2.68438	-3.81266	-	-	-	-4.46822	-	-3.65159	Hypothetical gene.
Os05g0279850	-	-	-	-	-2.08659	-	-2.35367	-	-	-	-	-	Hypothetical protein.
Os05g0280600	-	-	-	-	-	-	-2.33926	-	-	-	-	-	Hypothetical protein.
Os05g0296750	-	-	-	-	-	-	-2.48711	-2.31562	-	-	-	-2.88369	Hypothetical gene.
Os05g0302916	-	-	-	-	-	-	-	-	-	-	-2.37094	-	Hypothetical protein.
Os05g0304501	-	-	-	-	-	-	2.33502	-	-	-	-	-	Hypothetical gene.
Os05g0311550	-	-	-	3.32259	2.94315	-	-	-	-	-	-	-	Hypothetical protein.
Os05g0319875	-3.472	-	-	-	-	-2.75683	-	-	-	-	-	-	Hypothetical protein.
Os05g0350900	-	-	-	3.35343	-	3.69789	-	-	-	-	-	-	Hypothetical conserved gene.
Os05g0358100	-	-	-	-	-	-	-	-	-	4.35273	-	-	Hypothetical conserved gene.
Os05g0359966	-	-	2.05085	-3.95558	-	-	-	-	-	-	2.36584	-	Hypothetical protein.
Os05g0363500	-	-	-	2.18145	-	2.92428	-	-	-	3.02201	-	2.49647	Hypothetical conserved gene.
Os05g0363566	-	-	-	4.4178	-	5.1659	-	-	-	4.60281	-	2.41406	Hypothetical conserved gene.
Os05g0375532	-	-	-	-	-	-3.08111	-	-	-	-	-	-	Hypothetical gene.
Os05g0382400	-2.04957	-	-	-	-	-2.7924	-	-	-	-3.05126	-	-3.0549	Hypothetical protein.
Os05g0387300	-	-	3.95404	-	-	-	-	-	-	-	-	-	Hypothetical protein.
Os05g0394301	-	-	-	4.19423	-	4.72145	-	-	-	10.2855	-	-	Hypothetical gene.
Os05g0406150	-	-	-	-	-	-	-	-	-	-3.55155	-	-2.52157	Hypothetical protein.
Os05g0406300	-	2.07274	-	-	-	-	-	-	-2.21793	-	-	-	Hypothetical protein.
Os05g0410100	-	-	-	-4.22785	-2.3151	-	-	-	-	-	-	-	Hypothetical protein.
Os05g0410601	-	-	-	-	-	-	-	-	-	3.20913	2.26325	2.35117	Hypothetical protein.
Os05g0411150	-	-	-	2.05052	-	-	-2.66996	-	-	-	-	-2.5686	Hypothetical protein.
Os05g0412900	-	-	-	-	-	-	-	-3.64237	-	-	-	-	Hypothetical protein.
Os05g0413332	-	-	-	-	-	-	-	-	-	6.87766	2.83325	5.69755	Hypothetical protein.
Os05g0414750	-	-	-	-	-	-	-	-	-	-2.18263	-	-	Hypothetical protein.
Os05g0421450	-	-	-	-	-	-2.42053	-	-	-	-	-	-	Hypothetical protein.
Os05g0426800	-	-	-	3.66052	-	3.80035	-	-	-	-	-	-	Hypothetical conserved gene.
Os05g0429751	-	-	-	-	-	5.31061	-	-	-	-	-	-	Hypothetical protein.
Os05g0440150	-	-	-	-	-	-	-3.52221	-	-2.48354	-	-	-	Hypothetical gene.
Os05g0445650	-	-	-	-	-	-	-	-	-	4.64538	-	-	Hypothetical protein.
Os05g0449100	-	-	-	-	-	-2.07086	-	-	-	-	-	-	Hypothetical protein.
Os05g0449250	-	-	-	-	-	-	-	-	-	2.28648	2.75918	-	Hypothetical protein.
Os05g0453401	-	-	-	2.33454	-	2.33449	-	-	-	2.62578	-	-	Hypothetical protein.
Os05g0455250	-	-	-	-	-	-	-	-	-	-2.23411	-	-	Hypothetical protein.
Os05g0457300	-	-	-	-	-	-2.8271	-	-	3.12055	-2.28192	-	-	Hypothetical gene.
Os05g0459600	-	-	-	-	-	-	-	-	-	2.77751	-	-	Hypothetical conserved gene.
Os05g0462200	-	-	-	-	-	-	-2.1665	-	-	-	-	-	Hypothetical conserved gene.
Os05g0463100	-	-	-	-3.53873	-4.2248	-3.66937	-	-	-	-	-	-	Hypothetical gene.
Os05g0467150	-	-	-	-	-	2.0613	-	-	-	-	-	-	Hypothetical gene.
Os05g0468550	-2.27362	-	-	-	-	-	-	-	-	-2.04388	-	-	Hypothetical gene.
Os05g0472500	-	-	-	-	-	-6.50439	-	-	-	-	-	-	Hypothetical genes.
Os05g0472850	-2.06439	-	-	-	-	-	-	-	-	-	2.53671	-	Hypothetical protein.
Os05g0473101	-	-	-	2.99267	-	3.22327	2.07225	-	-	-	-	-	Hypothetical gene.
Os05g0475475	-	-	-	-	-	-	-2.20321	-	-	2.57501	3.20787	-	Hypothetical gene.
Os05g0477100	-3.472	-	-	2.63095	-	2.34746	-	-	-	-	-	-	Hypothetical protein.
Os05g0477200	-	-	-	-	-	-	-	-	-	2.26107	-	-	Hypothetical conserved gene.
Os05g0477666	-	-	-	-	-	-	-	-	-	4.58577	-	3.37379	Hypothetical gene.
Os05g0478250	-	-	-	4.36184	-	4.71643	-	-	-	6.04583	2.57069	3.38501	Hypothetical protein.
Os05g0478300	-	-	-	4.40608	-	4.79106	-	-	-	5.12222	-	2.86359	Hypothetical conserved gene.
Os05g0478700	-2.42142	-	-2.01335	-	-	-	-2.00898	-	-2.62276	-	-	-	Hypothetical conserved gene.
Os05g0479025	-2.7625	-	-	-	-	-	-	-	-2.64021	-	-	-	Hypothetical gene.
Os05g0493166	-	-	-	2.61283	2.26671	2.02965	-	-	-	-	-	-	Hypothetical protein.
Os05g0501200	-	-	-	-2.21512	-	-	-	-	-	-	-	-	Hypothetical conserved gene.
Os05g0501650	-	-	-	2.53215	-	3.68965	-	-	-	-	-	-	Hypothetical protein.
Os05g0503100	-	-	-	4.36311	-	4.00887	-	-	-	4.31415	3.42332	4.63469	Hypothetical conserved gene.
Os05g0514400	-	-	-	2.79761	-	2.34277	-2.99398	-	-	3.64329	3.08126	4.28025	Hypothetical conserved gene.
Os05g0516550	-	-	-	-	-	-2.41728	-	-	-	-4.52249	-	-2.76737	Hypothetical gene.
Os05g0516850	-	-2.93945	-	-2.60995	-	-	-	-	-	-	-	-	Hypothetical gene.
Os05g0517100	-	-	-	2.20344	-	2.44451	-	-	-	-	-	-	Hypothetical conserved gene.
Os05g0520401	-	-	-	-	-2.08999	2.36142	-2.23148	-	-	2.37873	-	-	Hypothetical protein.
Os05g0528101	-	-	-	-	-	-	-	-	-	2.3912	-	-	Hypothetical gene.
Os05g0529600	-	-	-	4.5721	-	4.27956	-	-	-	4.9851	-	-	Hypothetical conserved gene.
Os05g0530350	-2.42213	-	-	-	2.26659	-	-	-	-	-	-	-	Hypothetical protein.
Os05g0536000	-	-	-	-	-	2.12764	-	-	-	-	-	-	Hypothetical conserved gene.
Os05g0541750	-	2.15198	-	3.45247	-	4.54589	-2.39816	-	-	5.71969	-	3.66469	Hypothetical gene.
Os05g0542150	-2.24054	-	-4.71955	-2.22976	-	-3.28636	-	-	-	-	-	-	Hypothetical gene.
Os05g0542666	-	-	-	-	-	-	-	-	-	-	-	-2.69433	Hypothetical protein.
Os05g0546300	-	-2.95603	-	-	-	-	-	-	-	-	-	-	Hypothetical protein.
Os05g0546400	-	-	-	-	-	-	-	-	-	-2.28133	-	-	Hypothetical protein.
Os05g0551650	2.81741	-	2.62458	-	-	-	4.39996	-	2.9604	-	-	-	Hypothetical gene.
Os05g0551801	-	-	-	-	-	-	-	-	-3.09876	-	-	-	Hypothetical gene.
Os05g0555450	-	-	-	-	-	-	-	-	-	-2.01667	-	-	Hypothetical gene.
Os05g0562350	-	-	-	-2.43223	-4.93334	-	-	-	3.83776	-	-	-	Hypothetical gene.
Os05g0567650	-2.33538	-	-	-	-	-2.00089	-	-	-	-	-	-	Hypothetical protein.
Os05g0574200	-	-	-	-	-	-	-	-	-2.33821	-	-	-	Hypothetical protein.
Os05g0577000	-	-	-	-	-	-	-	-	-	-2.33414	-	-	Hypothetical gene.
Os05g0582350	-	-	-	-2.71913	-	-3.39436	-	-	-	-2.82007	-3.71929	-2.13836	Hypothetical protein.
Os05g0582450	-	-	-	-	-3.14928	-	-	-	-	-	-	-	Hypothetical protein.
Os05g0583050	-	-2.79591	-	-	-	-2.77794	-	-2.31374	-	-	-	-	Hypothetical gene.
Os05g0583075	-	-	-	-	-	-	-	2.02429	-	-	-	-	Hypothetical protein.
Os05g0584450	-	-	-	2.28296	-	2.3878	-	-	-	3.55691	-	-	Hypothetical gene.
Os05g0586900	-	-	2.26613	-	-	-	2.16268	-	-	-	-	-	Hypothetical conserved gene.
Os06g0109100	-	-	-	2.52459	-	3.32113	-	-	-	2.95575	2.27877	-	Hypothetical conserved gene.
Os06g0114066	-	-	-	-4.46011	-	-2.34261	-	-	-	-	-	-	Hypothetical protein.
Os06g0118075	-	-	-	4.2145	-	5.66229	-	-	-	-	-	-	Hypothetical protein.
Os06g0119700	-	-	-	3.68949	-	4.08849	-	-	-	3.75339	-	-	Hypothetical protein.
Os06g0122001	-	-	-	2.37996	-	2.46726	-	-	-	5.58693	-	-	Hypothetical protein.
Os06g0129000	-	-	-	3.07139	-	3.45438	-	-	-	2.95471	-	-	Hypothetical conserved gene.
Os06g0131350	-	-	-	-	-12.721	-5.97937	-	-	-	-2.01461	-	-	Hypothetical gene.
Os06g0137400	-	-	-	4.85555	-	4.42622	-	-	-	3.17192	-	-	Hypothetical conserved gene.
Os06g0138400	-	-2.29109	-	-	-	-	-	-	-	-	-	-	Hypothetical conserved gene.
Os06g0146500	-	-	-	-	-	-	-	-	-	-	-2.21449	-	Hypothetical conserved gene.
Os06g0147275	-	-	-	-3.80112	-2.02121	-	-	-	-	-	-	-	Hypothetical protein.
Os06g0149133	-	-	-	-	-	-	-	-	-	-	-	2.37215	Hypothetical protein.
Os06g0151025	-	-	-	-	-	-5.30991	-	-	-	-2.59297	-	-2.00552	Hypothetical protein.
Os06g0157125	-	-	-2.26839	-	-	-	-2.73004	-	-	-	-	-	Hypothetical protein.
Os06g0160000	-2.92097	-	-	-	-	-	-	-	-	-	-	-	Hypothetical protein.
Os06g0161300	-	-	-	2.45636	-	2.38054	-	-	-	-	-	-	Hypothetical conserved gene.
Os06g0172675	-	-	-	-3.46697	-	-3.4788	-	-	-	-	-	-	Hypothetical protein.
Os06g0172901	-	-	-	-	-	-	-	-	-	-2.09448	-	-	Hypothetical protein.
Os06g0174700	-	-	-	-	-2.71024	-	-	-	-	-	-	-	Hypothetical protein.
Os06g0176750	-	-	-	-	-2.64505	-	-	-	-	-	-	-	Hypothetical protein.
Os06g0176801	-	-	-	-	-	-	-	-	-	-4.3284	-	-	Hypothetical protein.
Os06g0178601	-	-	-	-	-	-	-	-	-	-3.31987	-	-	Hypothetical protein.
Os06g0178950	-	-	-	-	-	3.97516	-	-	-	-	-	-	Hypothetical protein.
Os06g0179400	-	-	-	-	-	-	-	-	-	-	2.59337	2.34999	Hypothetical protein.
Os06g0182450	-	-	-	-	-2.60753	-	-	-	-	-	-	-	Hypothetical gene.
Os06g0187500	-2.61397	-	-	-	-	-	-2.53383	-	-2.44712	-	2.31302	-	Hypothetical conserved gene.
Os06g0189600	-	-	-2.28048	-	-	-	-	-	-	-	-	-	Hypothetical conserved gene.
Os06g0192001	-	-	-	3.04384	2.01126	2.68057	-	-	-	-	2.7338	2.05136	Hypothetical protein.
Os06g0195025	-	-	-	-3.46697	-4.98027	-3.07678	-	-	-	-	-	-	Hypothetical protein.
Os06g0199700	2.49703	-	3.23153	-	-	-	-	-	-	-	-	-	Hypothetical conserved gene.
Os06g0207500	-	-	-	-	-	2.35042	-	-	-	2.91935	2.25437	2.31386	Hypothetical conserved gene.
Os06g0207950	-	-	-	-	-	-2.26345	-	-	-	-3.76813	-	-4.96605	Hypothetical gene.
Os06g0215000	-	-	-	-	2.23226	-	-	-	-	-5.18342	-	-	Hypothetical protein.
Os06g0215533	-	-2.31395	-	-	-	-	-2.64115	-	-3.45988	-	-	-	Hypothetical gene.
Os06g0215750	-2.33097	-	-3.55722	-	-	-2.76272	-2.6886	-	-3.80601	-	-	-	Hypothetical gene.
Os06g0216350	-	-	-	-	-	-2.1024	-	-	-2.28075	-	-	-	Hypothetical protein.
Os06g0220100	-	-	-	-	-	-	-	-	-	2.09891	2.38225	-	Hypothetical protein.
Os06g0227250	-	-	-	3.22729	-	3.5628	-	-	-	4.13975	-	2.37169	Hypothetical conserved gene.
Os06g0230201	-	-	-	-	-	-	2.58328	-	-	-	-	-	Hypothetical protein.
Os06g0231350	-	-	-	-	-	-5.69257	-	-	-	-	-	-	Hypothetical protein.
Os06g0232350	-	-	-	-	-	-	-	-	-	5.48098	4.05326	-	Hypothetical protein.
Os06g0233101	-	-	-	-	-	-	-	-	-	-	-	-2.28854	Hypothetical protein.
Os06g0234300	-	-	-	-	-	-	-	-	-	2.49777	-	-	Hypothetical conserved gene.
Os06g0253350	-	-	-	-	-	-	-	-	-	-2.46048	-	-	Hypothetical gene.
Os06g0256800	-	-	-	3.32191	-	3.42979	-	-	-	3.7423	-	-	Hypothetical conserved gene.
Os06g0260250	-	-	-	6.241	-	7.4726	-	-	-	10.7725	-	-	Hypothetical protein.
Os06g0263450	-	-	-	-	-	-3.13306	-	-	-	-	-	-	Hypothetical protein.
Os06g0263801	-	-	-	-2.35113	-	-	-	-	-	-2.93791	-	-	Hypothetical gene.
Os06g0267450	-	-	-	-	-	-	-	-	-	-	-	2.36826	Hypothetical protein.
Os06g0270982	-	-	-	-	-	-	-2.72338	-	-	-	-	-	Hypothetical protein.
Os06g0273400	-	-	-	-	-	-3.16433	-	-	-	-	-	-	Hypothetical protein.
Os06g0278450	-	-	-	-	-	-	-	-	-	3.43915	-	-	Hypothetical gene.
Os06g0290701	-	-	-	-	2.77573	-	-	-	-	-	2.46215	2.12442	Hypothetical protein.
Os06g0294775	-4.26419	-	-	-2.41845	-	-3.35346	-	-	-	-	-	-2.63608	Hypothetical protein.
Os06g0295000	-	-	3.004	-	-	-	2.88275	-	2.76804	-	-	-	Hypothetical conserved gene.
Os06g0295366	-	-	-	-	-	-	-	-	-	2.27962	-	-	Hypothetical gene.
Os06g0303600	-	-	-	-	-	-4.32425	-	-	-	-	-	-	Hypothetical conserved gene.
Os06g0310801	-	-	-	-	-	-	-2.4106	-	-	-	-	-	Hypothetical gene.
Os06g0311700	-	-	-	-	-	-	-	-	-	2.41643	-	-	Hypothetical conserved gene.
Os06g0312950	-	-	-	-	3.31933	-	-	-	-	-	-	-	Hypothetical protein.
Os06g0318566	-	-	-	4.0668	3.11186	3.02628	-	-	-	-	-	-	Hypothetical protein.
Os06g0319850	-	-	2.7098	-	-	-	-	-	-	-	-	-	Hypothetical gene.
Os06g0324601	-	-	-	-	-	-	-3.10503	-	-	-	-	-	Hypothetical gene.
Os06g0325350	-3.12038	-	-4.13931	-	-	-	-2.15465	-	-2.41731	-	-	-2.29437	Hypothetical gene.
Os06g0328966	-	-	-	-	-	-	2.30705	-	2.09849	-	-	-	Hypothetical protein.
Os06g0349750	-	-	-	-	-	-2.97575	-	-	-	-	-	-	Hypothetical protein.
Os06g0360500	-	-	-	-	-2.18047	-2.7964	-	-	-	-	-	-	Hypothetical protein.
Os06g0470075	-	-	-	-	2.05606	2.61223	-	-	-	-	-	-	Hypothetical protein.
Os06g0470350	-2.1125	-	-2.08416	-	-	-	-	-	-	-	-	-	Hypothetical gene.
Os06g0481200	-2.14691	-	-2.16637	2.5463	-	-	-2.42911	-	-	-	-	-	Hypothetical protein.
Os06g0493001	-	-	-	-	-	-2.68335	-	-	-	-	-	-	Hypothetical protein.
Os06g0497200	-	-	-	-	-	-2.44277	-	-	-	-	-	-	Hypothetical conserved gene.
Os06g0499100	-	-	-	-	-	-	2.048	-	-	-	-	-	Hypothetical conserved gene.
Os06g0503250	-	-	-	6.71596	-	6.99823	-	-	-	5.84493	-	3.53441	Hypothetical protein.
Os06g0505100	2.48408	-	-	-	-	-	-	-	-	-	-	-	Hypothetical conserved gene.
Os06g0514700	-	-	-	-4.55467	-	-	-	-	-	-	-	-	Hypothetical conserved gene.
Os06g0529900	-	-	-	3.76059	3.21663	4.48885	-	-	-	3.274	2.25212	-	Hypothetical conserved gene.
Os06g0534900	-	-	-	-	2.09211	-	-	-	-	-	-	-	Hypothetical conserved gene.
Os06g0536100	-3.3568	-	-2.37558	-	-	-	-	-	-3.02498	-	-	-	Hypothetical conserved gene.
Os06g0546000	-	-	-	-	-	-	-	-	-	2.18649	2.01664	-	Hypothetical protein.
Os06g0548350	-2.04656	-	-	-2.12257	-	-	-	-	-	-2.29402	-	-2.15345	Hypothetical protein.
Os06g0549337	-	-	-	4.95874	5.26438	5.57948	4.8514	3.60592	5.10738	3.22327	2.1486	-	Hypothetical protein.
Os06g0549950	-5.40724	-	-2.08109	-	-	-	-5.23251	-	-4.79917	-	-	-	Hypothetical protein.
Os06g0566201	-	-	-	-4.40533	-	-4.77635	-	-	-	-2.71721	-	-3.28483	Hypothetical gene.
Os06g0566500	-	-	-	2.80373	-	2.47116	-	-	-	-	-	-	Hypothetical conserved gene.
Os06g0567433	-2.46517	-	-	-	-	-	-	-	-	4.08739	-	-	Hypothetical protein.
Os06g0567950	-	-	2.15636	-3.18623	-	-3.69106	-	-	-	-2.39612	-	-	Hypothetical protein.
Os06g0572000	-	-	-	-	-	2.49995	-	-	-	2.53574	-	-	Hypothetical protein.
Os06g0579800	-	-	-	-	-	-3.71813	-	-	-	-	-	-	Hypothetical conserved gene.
Os06g0581300	-	-	-	-2.47684	-	-2.12673	-2.21529	-	-	-	-	-	Hypothetical conserved gene.
Os06g0588450	-	-	-	-	-	-	-	-	-	2.30683	2.14428	-	Hypothetical conserved gene.
Os06g0590800	-	-	2.87991	2.08839	-	-	-	-	-	-	-	-	Hypothetical conserved gene.
Os06g0592950	-	-	-	-	-	-	-	-	-	-	-	2.45435	Hypothetical gene.
Os06g0594650	-	-	-	2.21314	-	-	-	-	-	-	-	-	Hypothetical protein.
Os06g0598850	-	-	-	2.27567	-	3.23882	-	-	-	2.43545	-	-	Hypothetical protein.
Os06g0606100	-	-	-3.91915	3.37401	2.37663	-2.61539	-	-	-	-	-	-	Hypothetical conserved gene.
Os06g0608350	-	-	-	-	-	-	-	-	-5.50973	-	-2.22396	-	Hypothetical protein.
Os06g0609850	-3.02866	-	-	-	-	-	-	-	-	-	-	-	Hypothetical protein.
Os06g0610550	-	-	-	3.33994	-	3.39826	-	-	-	-	-	-	Hypothetical protein.
Os06g0611150	-	-	-	-	-	-	-	-	-	4.60382	-	-	Hypothetical conserved gene.
Os06g0613101	-	-	-	-	-	-	-	-	2.93604	-	-	-	Hypothetical protein.
Os06g0614050	-	-	-	-	-	-	-	-	-	-	2.36608	-	Hypothetical protein.
Os06g0619132	-	-	-	2.4633	-	-	-	-	-	-	-	-	Hypothetical protein.
Os06g0621950	-	-	-	5.66764	-	5.74275	-	-	-	4.65995	-	-	Hypothetical protein.
Os06g0624750	-	-	-	4.09912	-	4.03755	-	-	-2.03877	3.55691	-	5.2349	Hypothetical protein.
Os06g0637800	-	-	-	-	-	-	-	-	-	-2.72925	-	-	Hypothetical gene.
Os06g0638400	-	-	-	4.84653	-	5.12693	-	-	-	3.17892	-	-	Hypothetical protein.
Os06g0639700	-2.00014	-	-	-	-	-	-	-	-	-	-	-	Hypothetical protein.
Os06g0640599	-	-	-	-	-	-2.10299	-	-	-	-	-	-	Hypothetical protein.
Os06g0640933	-2.43458	-	-3.2569	-5.72288	-	-	-	-	-	-	-	-	Hypothetical protein.
Os06g0641066	-	-	-	-	-	-2.54962	-	-	-	-3.69767	-	-2.05964	Hypothetical protein.
Os06g0641400	-	-	-2.24557	-	-	-	-	-	-	-	-	-	Hypothetical protein.
Os06g0641932	-	-	-	-	-	-	-	-	-2.59957	-	-	-	Hypothetical protein.
Os06g0643050	-	-	-	-	-	-	-	-	-	2.60824	-	-	Hypothetical protein.
Os06g0643750	-	-	-	-	-	2.46353	-	-	-	-	-	2.70184	Hypothetical gene.
Os06g0644250	-	-	-	-	-	-	-	-	-	-2.99547	-	-	Hypothetical protein.
Os06g0645600	-	-	-	-	-	-	-	-	-	-	-	-4.51688	Hypothetical conserved gene.
Os06g0656000	-	-	-	2.92721	2.34599	3.24249	-	-	-	-	-	-	Hypothetical conserved gene.
Os06g0661766	-	-	-	-	-	-2.31763	-	-	-	-	-	-	Hypothetical conserved gene.
Os06g0671075	-	-	2.67738	-	2.52888	-	2.18546	-	-	4.9812	5.97702	4.53693	Hypothetical gene.
Os06g0671375	-	-	-	-3.85616	-4.22103	-2.97033	-	-	-	-	-	-	Hypothetical protein.
Os06g0673700	-	-	-	-	-	-2.24752	-	-	-	-	-	-	Hypothetical protein.
Os06g0676801	-3.19147	-	-	-	-	-	-	-	-	-	-	-	Hypothetical gene.
Os06g0678500	-	-	-	-	-	-	-	-	-	-2.61784	-	-	Hypothetical conserved gene.
Os06g0679600	-	-	-	3.26629	-	3.99688	-	-	-	-	-	-	Hypothetical conserved gene.
Os06g0680800	-	-	-	5.49729	2.12699	5.77132	-	-	-	5.52209	-	4.1685	Hypothetical protein.
Os06g0681300	-	-	-	-	-	-	-	-	-	3.76919	-	-	Hypothetical conserved gene.
Os06g0682633	-	-	-	-	-	-	-	-	-	-	-	2.20526	Hypothetical conserved gene.
Os06g0682850	-	-	-	2.5627	2.474	2.56476	-	-	-	-	-	-	Hypothetical protein.
Os06g0695451	-2.56505	-	-	-	-	-	-	-	-	4.1975	-	2.79833	Hypothetical protein.
Os06g0696450	-	-	-	5.94825	4.19246	6.66023	-	-	-	2.87243	2.48222	-	Hypothetical protein.
Os06g0699050	-3.04431	-4.87464	-	-	-	-3.98379	-	-	-	-5.3273	-	-	Hypothetical protein.
Os06g0703300	-	-	-	-	-	2.48688	-	-2.58582	-	3.17892	2.52144	2.34999	Hypothetical conserved gene.
Os06g0703700	-3.93842	-2.65164	-	-	-	-	-	-	-	-	-	-	Hypothetical protein.
Os06g0704450	-	-	-	4.66868	-	4.90108	-	-	-	6.2608	-	-	Hypothetical protein.
Os06g0705400	-	-	-	-4.34535	-	-4.90509	-	-	-	-	-	-	Hypothetical conserved gene.
Os06g0705651	-	-	-	-	-	-	-	-	-	-	-	-2.06409	Hypothetical protein.
Os06g0706000	-	2.63411	-	-	-	-	-	-	-	-	-	-	Hypothetical protein.
Os06g0714366	-	-	-	-	2.01016	-	-	-	-	-	-	-	Hypothetical protein.
Os06g0714951	-	-3.43719	-	-	-	-	-	-	-	-	-	-	Hypothetical gene.
Os06g0719500	-	-	-	-	3.0172	2.90496	-	-	-	4.37688	3.73704	4.35796	Hypothetical conserved gene.
Os06g0720400	-	-4.43405	-	-	-	-	-	-	-	-	-	-	Hypothetical conserved gene.
Os06g0721600	-	-	-	-	-	2.36337	-	-	-	-	-	-	Hypothetical conserved gene.
Os06g0722450	-	-4.52687	-	2.02452	-	-	-	-	-	-	-	-	Hypothetical conserved gene.
Os06g0722700	-	-4.14273	-	-	-	-	-	-	-	-	-	-	Hypothetical conserved gene.
Os06g0723900	-	-4.92001	-	2.14796	-	-	-	-	-	-	-	-	Hypothetical conserved gene.
Os06g0725150	-2.17392	-2.15023	-3.67589	-	-	-	-2.81748	-	-	-	-	-	Hypothetical protein.
Os06g0725250	-	-2.35483	-	-	-	-	-	-	-	-	-	-	Hypothetical protein.
Os06g0729150	-	-	-	-3.31498	-	-	-	-	-	-	-	-	Hypothetical protein.
Os07g0102150	-	-	-	-	-	-	-	-2.09915	-	-	-	-	Hypothetical protein.
Os07g0107000	-2.46595	-	-	-	-	-	-2.34503	-	-2.56335	-	2.10257	2.08418	Hypothetical protein.
Os07g0115500	-	-	-	-	-	-2.76121	-	-	-	-	-	-	Hypothetical protein.
Os07g0119475	-	-	-	4.40228	-	5.21797	-	-	-	11.0801	-	-	Hypothetical protein.
Os07g0123601	-	-	-	-	-2.04622	-	-	-	-	-	-	-	Hypothetical gene.
Os07g0124400	2.82942	-	-	-	-	-	-	-	-	-	-	-	Hypothetical conserved gene.
Os07g0130450	-	-	-	-3.77557	-	-2.23762	-	-	-	-	-	-	Hypothetical protein.
Os07g0132700	-	-	-	-	-	-	-	-	-	2.89828	-	-	Hypothetical conserved gene.
Os07g0133601	-	-	-	-	-	-	-	-	-	5.09322	3.93885	3.29354	Hypothetical protein.
Os07g0134101	-3.38739	-	2.56732	-	-	-	-	-	-	-	-	-	Hypothetical protein.
Os07g0145500	-	2.05033	-	-	-	-	-	-	-	-	-	-	Hypothetical protein.
Os07g0152101	-	-	-	3.26894	-	3.74129	-	-	-	4.31753	2.4021	3.11162	Hypothetical gene.
Os07g0152950	-	-	-	-2.24176	-	-3.23441	-	-	-	-2.4157	-	-	Hypothetical gene.
Os07g0154201	-	-2.52652	-	-	-	-	-	-2.96699	-	-	-	-	Hypothetical gene.
Os07g0158000	-	-	-	-	-	-3.64465	-	-	-	-	2.23656	-	Hypothetical conserved gene.
Os07g0160800	-	-	-	-	-	-	-	-	-	2.83479	-	2.41842	Hypothetical protein.
Os07g0161650	-	-2.27097	2.0461	-	-	-	-	-	-	-	-	-	Hypothetical protein.
Os07g0165650	-	-	-	-	-	-2.1024	-	-	-	-	-	-	Hypothetical gene.
Os07g0174766	-	-	-	-	-	-	-	-	2.20187	-	-	-	Hypothetical conserved gene.
Os07g0176966	-	-	-	-	-	-	-	-	2.31896	-	-	-	Hypothetical gene.
Os07g0185100	-2.18205	-	-	-	-	-	-	-	-	-	-	-	Hypothetical protein.
Os07g0191401	-	-	-	-	-	-	2.21904	-	-	-	-	-	Hypothetical protein.
Os07g0194300	-	-	-	3.65234	-	4.49873	-	-	-	4.66985	-	3.46829	Hypothetical protein.
Os07g0195300	-	-	-	-	2.17512	-	-	-	-	-	-	-2.3912	Hypothetical conserved gene.
Os07g0204250	-	-	3.11136	-	-	-	-	-	-	-	-	-	Hypothetical protein.
Os07g0205600	-	-	-	4.44149	-	2.89173	-	-	-	10.3924	-	-	Hypothetical protein.
Os07g0206850	-2.75573	-2.72915	-	-	-	2.9346	-	-	-	-	-	-	Hypothetical gene.
Os07g0209201	-2.59616	-	-	-	-	-	-	-	-	-	2.65196	-	Hypothetical protein.
Os07g0216100	-	-	-	2.42288	-	-	-	-	-	-	-	-	Hypothetical gene.
Os07g0232950	-	-	-	-	-	-	-	-	2.05179	-	-	-	Hypothetical protein.
Os07g0233200	-	-	-	2.27138	-	2.3066	-	-	-	-	-	-	Hypothetical gene.
Os07g0241866	-2.19574	-	-	-	-	-	-	-	-	-	2.05106	-	Hypothetical protein.
Os07g0243150	-	-	-	-2.28215	-	-2.44377	-	-	-	-	-	-	Hypothetical conserved gene.
Os07g0256866	-	-	2.27621	-	-	-	-	-	-	-	-	-	Hypothetical gene.
Os07g0271550	-3.80043	-	-	-	-	-	-3.22129	-	-	-	-	-	Hypothetical gene.
Os07g0280600	-	-	-	4.14441	3.41203	5.81488	-	-	-	-	-	-	Hypothetical protein.
Os07g0293000	-4.20744	-2.09488	-	-	-	-	-	-	-	-	-	-	Hypothetical conserved gene.
Os07g0417683	-	-	-	5.19912	-	5.15874	-	-	-	-	-	-	Hypothetical protein.
Os07g0421932	-	-	-	-	-	-2.44639	-	-	-	-	-	-	Hypothetical gene.
Os07g0448600	-2.66074	-	-	-2.14766	-	-	-3.15614	-	-	-	-	-	Hypothetical protein.
Os07g0452700	-	-	-	2.19756	-	2.03765	-	-	-	-	-	-	Hypothetical conserved gene.
Os07g0456033	-	-	-	-	-	-	-4.7648	-3.68808	-	-	-	-	Hypothetical gene.
Os07g0479350	-	-	-	-	2.21173	-	-	-	-	-	-	-	Hypothetical gene.
Os07g0496500	-	-	-	-	-	-	-	-	-	-	-3.38099	-	Hypothetical protein.
Os07g0510600	-	-	-	-	-	-	-	-	-	-	-	2.1948	Hypothetical protein.
Os07g0510800	-	-	-	-	-	-	-	-	-	-2.23589	-	-	Hypothetical conserved gene.
Os07g0512150	-3.67699	-	-	3.45657	-	3.26383	-	-	-	2.87867	-	-	Hypothetical protein.
Os07g0513150	-	-	-	-	-	-	2.36524	-	-	-	-	-	Hypothetical protein.
Os07g0516650	-	-	-	2.26252	2.61975	-	-	-	-	2.80867	-	2.30999	Hypothetical protein.
Os07g0517433	-	-	-	-	-	4.44071	-	-	-	-	-	-	Hypothetical gene.
Os07g0520200	-	-	-	-	-	-	-	-	-	4.64538	-	-	Hypothetical protein.
Os07g0521400	-	-	-	-	-	-2.29187	-	-	-	-	-	-	Hypothetical protein.
Os07g0526150	-2.37344	-2.83163	-2.11082	-	-	-2.23391	-	-	-	-	-	-	Hypothetical protein.
Os07g0531900	-	-	-	-	-	2.16279	-	-	-	-	-	-	Hypothetical conserved gene.
Os07g0536966	-	-	-	-	-	-	-	-	-	-2.39853	-2.5016	-	Hypothetical protein.
Os07g0537250	-	-	-2.63219	-	-	-	-	-	-	-	-	-	Hypothetical gene.
Os07g0537550	-	-	-	-	-	-	-	-	-	-	2.4558	-	Hypothetical gene.
Os07g0538350	-	-	-	-	-	-	-	-	-	-	-	-3.25384	Hypothetical protein.
Os07g0538700	-	-	-	-2.40852	-	-	-	-	-	-	-	-	Hypothetical conserved gene.
Os07g0541850	-3.45907	-2.86259	-	-	-	-	-	-	-	-	-	-	Hypothetical protein.
Os07g0546150	-	-	-	-	2.24435	-	-	-	-	-	-	-	Hypothetical protein.
Os07g0546501	-	-	-2.54543	-	-	-2.16566	-	-	-	-	-2.17156	-	Hypothetical gene.
Os07g0550750	-2.62933	-	-	-	2.22446	-	-2.28002	-2.10524	-	-	-	-3.40458	Hypothetical protein.
Os07g0551100	-2.00792	-	-	-	-	-	-	-	-	-	-	-	Hypothetical protein.
Os07g0553600	-	-	-	-2.90366	-	-	-	-	-	-	-	-	Hypothetical protein.
Os07g0560700	-	-	-	3.64197	-	4.56311	-	-	-	4.91828	2.49218	3.36072	Hypothetical conserved gene.
Os07g0571300	-	-	-	-	-	2.08922	-	-	-	3.14154	-	2.46679	Hypothetical protein.
Os07g0573900	-	-	-	-	-	-	-	-	-	2.0468	-	2.19971	Hypothetical conserved gene.
Os07g0580300	-	-	-	-	-	-	-	-	-	-	-	3.06332	Hypothetical conserved gene.
Os07g0580800	-	-	-	-	-	-	-	-	-	2.21737	-	-	Hypothetical protein.
Os07g0582800	-	-	-	-	-	-	-	-	-	2.38732	-	-	Hypothetical protein.
Os07g0584283	2.64004	-	2.29529	-	-	-	-	-	-	-	-	-	Hypothetical protein.
Os07g0585900	-	-	-	-	-	-	-	-	-	-2.00144	-	-	Hypothetical conserved gene.
Os07g0586550	-	-	-	-	2.65906	-	-	-	-	-	-	-	Hypothetical protein.
Os07g0587250	-	-	-	4.08901	-	4.55355	-	-	-	-	-	-	Hypothetical conserved gene.
Os07g0587300	-	-	-	2.13822	-	-	-3.03634	-	-	-	-	-	Hypothetical conserved gene.
Os07g0592733	3.85006	-	4.09445	-	-	-	-	-	2.57515	-	-	-	Hypothetical protein.
Os07g0597050	-	-	-	-	-	-	-	-	2.08173	-	-	-	Hypothetical gene.
Os07g0598800	-	-	-	2.45434	-	3.02364	-	-	-	4.43989	-	-	Hypothetical conserved gene.
Os07g0599500	-	-	-	2.4092	2.30437	-	-2.16094	-	-	-	-	-	Hypothetical protein.
Os07g0599600	-	-	-	-	3.1018	-	-	-	-	-	-	-	Hypothetical protein.
Os07g0606500	-	-	-	2.40432	-	2.32913	-	-	-	-	-	-	Hypothetical conserved gene.
Os07g0606900	-	-	-	4.80102	-	5.06466	-	-	-	5.15069	-	3.73942	Hypothetical conserved gene.
Os07g0613600	-	-2.42257	-	-	-	-	-	-	-	-	-	-	Hypothetical conserved gene.
Os07g0614850	-5.29328	-	-3.58623	-	-	-2.24071	-4.78014	-	-4.48539	-	2.49549	-	Hypothetical gene.
Os07g0622250	-2.98962	-	-	-	-	-	-	-	-	-	-	-2.3912	Hypothetical protein.
Os07g0623501	-	-	-	-	-	-	2.15323	-	-	-	-	-	Hypothetical gene.
Os07g0627500	-	-	-2.60771	-	-	-	-	-	-	-	-	-	Hypothetical conserved gene.
Os07g0634900	-	-	-	3.31374	-	3.8764	-	-	-	4.17012	-	4.83326	Hypothetical conserved gene.
Os07g0637050	-	-	-	-	-	2.9346	-	-	-	-	-	-	Hypothetical protein.
Os07g0642950	-	-	-	-	-	-	-	-	-2.59499	-	-	-	Hypothetical gene.
Os07g0643500	-	-	-	-	-	-2.47157	-	-	-	-2.30548	-	-	Hypothetical protein.
Os07g0644400	-	-	-2.07583	-	-	-	-	-	-	-	-	-	Hypothetical protein.
Os07g0646300	-	-	-	-	-	-	-2.1414	-	-	-	-	-	Hypothetical conserved gene.
Os07g0658500	-	-	-	-	-	-	-	-4.23378	-	-	-	-	Hypothetical conserved gene.
Os07g0661500	2.57698	-	-	-	-	-	-	-	-	-	-	-	Hypothetical conserved gene.
Os07g0663750	-	-5.7011	-	-	-	-	-	-	-	-	-	-4.25716	Hypothetical protein.
Os07g0666750	-	-	-	-2.99596	-	-2.59073	-	-	-	-	-	-2.38537	Hypothetical gene.
Os07g0671301	-	-	-	3.2031	-	2.9671	-	-	-	3.53932	2.8037	-	Hypothetical gene.
Os07g0671901	-	-	2.36741	-	-3.48953	-	-	-	2.47792	-	-	-	Hypothetical gene.
Os07g0672600	-	2.93497	-	-	-	-	-	-	-	-	-	-	Hypothetical conserved gene.
Os07g0674100	-	-	-	-	-	-	-	-	-	-	2.34019	-	Hypothetical conserved gene.
Os07g0674150	-	-	-	-	-	-	-	-	-	-	2.27333	-	Hypothetical protein.
Os07g0676700	-	-	-	-	-	3.89141	-	-	-	-	-	-	Hypothetical protein.
Os07g0677350	-	-	-	-3.48116	-	-3.51478	-	-	-	-4.98975	-2.08846	-2.34014	Hypothetical gene.
Os07g0680700	-	-	-	-	2.30276	2.06118	3.60881	2.71582	4.23749	-	2.58575	3.25474	Hypothetical protein.
Os07g0681250	-	-	-	-	-	-	-4.05874	-2.62168	-	-	-	-	Hypothetical gene.
Os07g0682100	-	2.16609	-	3.11593	2.43991	3.17725	-	-	-	4.77526	3.40665	3.56696	Hypothetical protein.
Os07g0684400	-	-	-	-	2.04122	-	-	-	-	-	-	-	Hypothetical protein.
Os07g0686825	-	-	-	-	-	-4.71362	-	-	-3.0501	-	-	-	Hypothetical protein.
Os07g0688700	-	-	-	2.69298	-	2.35631	-	-	-	2.60877	-	-	Hypothetical protein.
Os07g0694050	-	-	-	-2.35594	-	-	-	-	-	-	-	-	Hypothetical gene.
Os07g0694325	-	-	-	-	-	-	-	-	-3.15029	-	2.68018	-	Hypothetical protein.
Os08g0105850	-	-	-	-	-	-3.98647	-	-	-	-	-	-	Hypothetical protein.
Os08g0105901	-	-	-	-	-	-	-3.18393	-	-	-	-	-	Hypothetical gene.
Os08g0112950	-2.49986	-	-	-	-	-	-	-	-	-	-	-	Hypothetical protein.
Os08g0113150	-	-	-	-	-	-	-	-	-	2.7793	-	-	Hypothetical protein.
Os08g0114225	-	-	-	-	-	-	-3.50447	-	-	-	-	-	Hypothetical protein.
Os08g0123833	-	2.72917	-	-	-	-	-2.64889	-	-	-	-	-	Hypothetical protein.
Os08g0125250	-	3.3364	-	-	-	-	-	-	-	-	-	-	Hypothetical protein.
Os08g0125800	-	-	-2.02187	-	-	-	-	-	-	-	-	-	Hypothetical conserved gene.
Os08g0130550	-	-	-	-	-	-	-	-	-	2.23057	-	-	Hypothetical protein.
Os08g0136001	-	-	-	-4.46374	-	-5.44373	-	-	-	-	-	-	Hypothetical gene.
Os08g0137350	-	-	-	-	-	-	-	-	-	-	-	-2.36117	Hypothetical protein.
Os08g0146001	-	-6.5705	-	-	-	-	-	-	-	-	-	-	Hypothetical conserved gene.
Os08g0148267	-2.10415	-	-	-	-	-	-	-	-	-2.72018	-	-	Hypothetical conserved gene.
Os08g0153700	-	-	-3.13779	-	-	-	-	-	-	-	-	-	Hypothetical protein.
Os08g0155550	-	-	-	2.45736	2.94882	2.45206	-	-	-	-	-	-	Hypothetical protein.
Os08g0160901	-	-	-	4.36854	4.49412	5.90053	-2.05454	-	-	5.54246	3.74577	2.41522	Hypothetical protein.
Os08g0177000	-	-	-	2.96943	-	2.33895	-	-	-	-	-	-	Hypothetical protein.
Os08g0179400	-2.6329	-2.91756	-	-	-	-	-	-	-	-	-	-	Hypothetical conserved gene.
Os08g0190250	-	-	-	-2.21624	-	-2.93277	-	-	-	-3.1121	-	-	Hypothetical gene.
Os08g0202300	-	-	-	-	-	-	-	-	-	-2.60099	-	-2.36648	Hypothetical conserved gene.
Os08g0205300	-	-	-	3.49195	2.30276	3.22501	-	-	-	-	-	-	Hypothetical conserved gene.
Os08g0206466	-	-	-	-	-	-	-2.21529	-	-	-	-	-	Hypothetical gene.
Os08g0207401	-4.39599	-	-	-2.79395	-	-3.79155	-	-	-2.66778	-2.47447	-	-2.58524	Hypothetical gene.
Os08g0230300	-	-	-	-4.56641	-	-	-	-	-	-	-	-	Hypothetical conserved gene.
Os08g0245301	-	-	-	-	-	-	-	-	-	3.09034	3.34049	3.31798	Hypothetical gene.
Os08g0269000	-	-	-	-	2.13387	-	-	-	-	-	-	-	Hypothetical conserved gene.
Os08g0298901	-	-	-	3.05687	-	2.50533	-	-	-	-2.17726	-	-3.29206	Hypothetical conserved gene.
Os08g0302100	-	-	-	-	-	-	-	-	-	4.32502	-	-	Hypothetical protein.
Os08g0316900	-	-	-	-	-	-	-	-	-	4.82521	-	-	Hypothetical protein.
Os08g0335200	-	-	-	-	-	-	-	-	-	-2.07886	-	-	Hypothetical protein.
Os08g0335500	-	-	-	-	-	-3.78805	-	-	-	-	-	-	Hypothetical conserved gene.
Os08g0346600	-	-	-	-	-	-	2.46606	-	-	-	-	-	Hypothetical conserved gene.
Os08g0351200	-	-	-	-	-3.40591	-	-	-	-	-4.31645	-2.08205	-	Hypothetical conserved gene.
Os08g0366050	-	-	-	-3.26299	-3.57309	-3.04362	-	-	-	-	-	-	Hypothetical protein.
Os08g0391000	-3.14823	-2.52319	-	-	-	-	-	-	-2.01255	-2.93668	-	-2.17133	Hypothetical protein.
Os08g0391800	-	-	-	3.37301	-	3.34842	-	-	-	-	-	-	Hypothetical protein.
Os08g0402001	-	-	-	-	-	-	-2.01194	-	-	-	-	-	Hypothetical conserved gene.
Os08g0404900	-	-	-	-	-	-	-2.32318	-	-	-	-	-	Hypothetical conserved gene.
Os08g0410350	-	-	-	-	-	-	-	-	-	-2.1518	-	-	Hypothetical gene.
Os08g0411250	-2.1575	-	-	-	-	-	-	-	-	2.82294	2.21366	2.81942	Hypothetical protein.
Os08g0414500	-2.27536	-2.33856	-	-	-	-	-	-	-	-	-	-	Hypothetical conserved gene.
Os08g0421300	-	-	-	-3.8569	-	-3.10293	-	-	-	-	-	-	Hypothetical conserved gene.
Os08g0421825	-	-	-	-	-	-	-	-	-	2.82038	-	2.05738	Hypothetical gene.
Os08g0424600	2.82156	-	-	-	-	-	-	-	-	-	-	-	Hypothetical gene.
Os08g0427100	-	-	-	-	2.04394	-	-	-	-	-	-	-	Hypothetical conserved gene.
Os08g0431700	-	-2.49731	-2.23268	-	-	-	-	-	-	-	-	-	Hypothetical protein.
Os08g0434150	-	-	-	-2.41196	-	-2.06787	-3.64834	-	-	-2.73591	-	-2.79038	Hypothetical gene.
Os08g0436500	-	-	-	-	-	-	-	-	-	-2.43246	-	-	Hypothetical conserved gene.
[truncated: 337 more rows]

## Sheet: Supp. Table 5
Supplementary Table 5: Comparison of plant hormone metabolism and receptors under various stress treatments in IR64 and N22
Gene ID	Annotation	Gene name	Genotype	IR64 roots			IR64 Shoots			N22 Roots			N22 Shoots			Remarks
				N-W+	N+W-	N-W-	N-W+	N+W-	N-W-	N-W+	N+W-	N-W-	N-W+	N+W-	N-W-
Os01g0547600	High-affinity nitrate transporter, Nitrate transport, Auxin signaling	NRT2.4		3.83474	-2.25688	4.24164	4.74689		5.70884	2.42383			3.22382		3.61046		Drought down or not DEG
Os08g0529000	Auxin efflux carrier, Auxin homeostasis, transport and distribution	PIN5B_1	N22>	2.36308			3.41661	2.49914	2.94464							UP
Os01g0919800	Similar to Efflux carrier of polar auxin transport.	OsPIN5a		-2.03481									-2.2287			DOWN
Os12g0626200	Auxin responsive SAUR protein family protein.	OsSAUR58	N22 shoot >	-2.42213									3.50038	5.41298	3.49727		Root vs. Shoot
Os01g0643300	Auxin efflux carrier protein, Auxin transport, Drought tolerance	PIN10A		-3.99528	-2.82405	2.0512						2.57772	3.274		2.1581
Os07g0592600	Indole-3-acetic acid (IAA)-amido synthetase, Auxin signaling and defense signaling in a pathogen-nonspecific manner	GH3-8	IR64		-2.06259												Only Drought?
Os01g0785400	GH3 auxin-responsive promoter family protein.	OsGH3-1	Not Drought		-2.42257					4.26275		5.05522	2.92619		2.10504		Root vs. Shoot
Os01g0802700	Auxin efflux carrier domain containing protein.	OsPIN9	IR64			2.77129										UP
Os09g0554300	Auxin efflux carrier domain containing protein.	OsPILS7a				-2.60771	-4.18601		-2.26303	-2.67289		-2.26468	-2.25107			DOWN
Os11g0186500	Similar to GH3 auxin-responsive promoter family protein.	OsJAR3	IR64			-3.48335										DOWN
Os12g0614600	Protein kinase PINOID, Control of polar auxin transport, Regulation of stigma and ovule initiation, Promotion of pistil and stamen development	bif2								6.95568		7.1694	5.06285		2.48667	UP
Os02g0445100	Similar to Auxin-induced SAUR-like protein.	OsSAUR8								6.71132		6.31093	7.26763		5.94795	UP
Os04g0459000	Multidrug-resistance(MDR)-like ATP Binding Cassette B (ABCB) transporter, P-glyco-protein, Auxin transport, Iron homeostasis	MDR13								6.3151		6.75683	7.59122	2.84096	3.24088	UP
Os11g0490600	Regulation of shoot gravitropism and tiller angle, Regulation of polar auxin transport	LA1								4.89427	2.11191	4.56712	3.0049	2.82602		UP
Os03g0347700	Protein containing a Bric-a-Brac/Tramtrack/Broad (BTB) complex and an NPH3domain (BTBN), Regulation of auxin transport	WIN1	IR64							4.72243		4.67446				UP
Os12g0601400	Similar to Auxin-responsive protein (Aux/IAA) (Fragment).	OsIAA3_2								4.25716	2.45914	4.26872	3.56674			UP
Os09g0437100	Similar to SAUR33-auxin-responsive SAUR family member.	OsSAUR37								3.82164		4.30443	4.50785		2.83799	UP
Os02g0445600	Similar to Auxin-induced SAUR-like protein (Fragment).	OsSAUR9	IR64							3.41001		4.16983				UP
Os07g0437000	Flavin monooxygenase-like enzyme , Auxin biosynthesis	YUCCA6	IR64							2.77888	2.68108	2.88686				UP
Os11g0673200	Similar to Auxin-induced beta-glucosidase.	gene:Os11g0673200	Only N							2.48072		3.39777	5.79259		4.81446	UP
Os04g0662400	Auxin responsive SAUR protein family protein.	OsSAUR23	Only N							2.36045			3.6633			UP
Os02g0628600	Similar to Auxin response factor 8.	OsARF8	Only N; IR64							2.17902		2.19899				UP
Os01g0670800	Similar to Auxin response factor 2.	OsARF2	IR64							2.10762						UP
Os06g0671150	Auxin responsive SAUR protein family protein.	OsSAUR25	Only N; IR64							2.04923		2.62737				UP
Os09g0491740	Auxin efflux carrier domain containing protein.	OsPILS1	IR64							-2.06459						DOWN
Os08g0453200	Similar to Auxin-repressed protein.	gene:Os08g0453200								-2.63312		-2.31721	-3.06322			DOWN
Os06g0232300	Similar to Auxin transport protein REH1.	PIN1C								3.156	3.06389	4.37027	2.94661	3.02219		UP
Os06g0597000	Auxin/Indole-3-Acetic Acid (Aux/IAA) gene family member, Postembryonic maintenance of QC (quiescent center), Development of roots and shoots	OsIAA23	IR64								2.32981					UP
Os12g0601300	Similar to Auxin-responsive protein (Aux/IAA) (Fragment).	OsIAA30								4.70799	2.20112	4.89799	4.43485	2.6769	3.06616	UP
Os01g0178500	A member of rice Aux/IAA family, Cross-talk of auxin and brassinosteroid signaling pathways, Plant morphogenesis	OsIAA1	IR64								2.04956					UP
Os06g0714300	Auxin responsive SAUR protein family protein.	OsSAUR29	IR64								-3.1424	-3.88892				DOWN
Os03g0345100	Similar to auxin response factor 75.	Arf75	IR64									2.09184				UP
Os03g0175800	Positive regulator of auxin response and transport, Regulation of grain size	BG1										2.07489	2.22724	4.27653	2.18197	UP
Os01g0706900	Similar to Auxin amidohydrolase.	gene:Os01g0706900	IR64									-2.42763				DOWN
Os03g0162000	Flavin-containing monooxygenase (FMO), Auxin biosynthesis	COW1	N22				2.17725									UP
Os04g0662200	Auxin responsive SAUR protein family protein.	OsSAUR22	N22										5.46586		4.17779	UP
Os12g0609600	Auxin responsive SAUR protein domain containing protein.	OsSAUR57	N22										4.17921		3.28795	UP
Os05g0500900	Similar to Indole-3-acetic acid-amido synthetase GH3.5 (EC 6.3.2.-) (Auxin- responsive GH3-like protein 5) (AtGH3-5).	OsGH3-4	N22										3.27621			UP
Os09g0546700	Similar to SAUR55 - auxin-responsive SAUR family member.	OsSAUR51	N22										2.82466			UP
Os01g0236300	Similar to Auxin response factor 18.	OsARF16	N22										2.81263		2.7488	UP
Os05g0230700	Similar to Auxin-responsive protein IAA17.	OsIAA17	N22										2.22552			UP
Os01g0224700	Flavin monooxygenase-like enzyme, Auxin biosynthesis	YUCCA4	N22										-2.0731			DOWN
Os08g0452500	Auxin responsive SAUR protein family protein.	OsSAUR33	N22											2.19016		UP
Os05g0186900	Similar to Auxin-responsive protein IAA16.	OsIAA16	N22											2.00958		UP
Os08g0249900	Similar to Gibberellin 20 oxidase 2.	gene:Os08g0249900	IR64	3.31838		3.62411										UP
Os05g0514600	GA 2-oxidase4, GA metabolism	GA2OX4	IR64	-2.20477												DOWN
Os01g0883800	Similar to GA C20oxidase2.	20ox2		-3.34606		-2.88099									-2.17124	DOWN	not up
Os01g0209700	Similar to GA 2-oxidase 5.	OsGA2ox7	IR64		-2.42087	3.30057											N vs. D	Drought
Os05g0158600	Similar to OsGA2ox1.	GA2OX1				2.13845	2.32751	-3.89358					3.44203				N vs. D
Os04g0465300	A member of the GAST (gibberellin (GA)-Stimulated Transcript) family, Cell division, Differentiation of panicles	GASR2	IR64							6.7694		7.54382				UP	IR64
Os06g0266800	Similar to Gibberellin-stimulated protein.	OsGSR1								6.50653		6.28241	5.24846		3.2884	UP
Os03g0760800	A member of the GAST (gibberellin (GA)-Stimulated Transcript) family, Control of seedling growth and &alpha;-amylase expression, Cell proliferation in meristems and panicles development	GASR1								2.97749		3.4134	3.2717		2.60665	UP
Os02g0103700	Similar to 60S ribosomal protein L9 (Gibberellin-regulated protein GA).	gene:Os02g0103700								2.08126		2.3199	2.4505			UP
Os01g0177400	GA 3 beta-hydroxylase2, GA metabolism	D18							-2.10999	-2.08911		-2.04042			-2.09799	DOWN
Os08g0560000	Similar to gibberellin 20 oxidase 2.	OsGA20ox7	IR64								2.34608					UP		Drought
Os04g0610400	APETALA-2-like transcription Factor, Control of the abscisic acid (ABA)/gibberellin (GA) balance	ERF77	IR64								2.00344					UP		Drought
Os07g0592000	Gibberellin regulated protein family protein.	gene:Os07g0592000										5.59856	5.97882		3.97663	UP
Os02g0776900	Transcription activator, Gibberellin (GA)-induced stem elongation	GRF1	N+D shoot									3.35951	4.62976			UP
Os01g0571166	Similar to gibberellin responsive1.	gene:Os01g0571166	IR64									-2.07994		-2.09653		DOWN
Os04g0407800	Similar to H0321H01.3 protein.	OsGA2ox11										-2.13952				DOWN
Os08g0474866	Similar to gibberellin receptor GID1L2.	gene:Os08g0474866										-2.85411	-2.14226			DOWN
Os03g0856700	Gibberellin 20 oxidase 1 (EC 1.14.11.-) (Gibberellin C-20 oxidase 1) (GA 20-oxidase 1) (Os20ox).	GA20OX1	N22				2.38634									UP
Os05g0560900	Similar to gibberellin 2-beta-dioxygenase.	OsGA2ox8	N22					-2.78974	-2.00305				4.82521	4.48381	4.44924		R vs. S	N22 specific
Os05g0421900	GA 20-oxidase4, GA metabolism	GA20OX4	N22						2.20187							UP
Os01g0332200	GA 2-oxidase2, GA metabolism	GA2OX2	N22						-2.06983							DOWN
Os06g0729400	Similar to Gibberellin-regulated protein 2 precursor.	gene:Os06g0729400	N22										4.90737			UP
Os03g0607200	Gibberellin regulated protein family protein.	gene:Os03g0607200	N22										4.79942		4.03167	UP
Os05g0333200	&alpha;-subunit of GTP-binding protein, Signal transduction involved in morphogenesis, Gibberellin signal transduction, R gene-mediated disease resistance, Brassinosteroid (BR) response	D1	N22											-3.44206		DOWN
Os04g0610400	APETALA-2-like transcription Factor, Control of the abscisic acid (ABA)/gibberellin (GA) balance			-	-	-	-	2.00344	-	-	-	-	-	-	-	Shoot
Os04g0511200	EFA27 for EF hand, abscisic acid, 27kD.			-	-	-	-3.54199	-	-3.71547	-	2.79756	-	-2.16569	-	-	Both
Os01g0681400	ATG6/Beclin-1 protein, Abiotic stresses (heat,cold and drought) and hormone (abscisic acid) response			-	-	-	-2.2405	-	-	-	-	-	-	-	-	Shoot
Os01g0963600	ABA/WDS induced protein family protein.			-5.8377	-6.29921	-	-	-	-	-	-	-	-2.95015	-	-	Both
Os05g0195200	CCCH-tandem zinc finger protein, Photomorphogenesis and ABA responses, Abiotic stress tolerance			-	-	2.16612	-	2.32246	-	-	-	2.60303	-	-	-	Root
Os05g0226900	Proline-rich glycoprotein, ABA-dependent inhibition of root growth			-	-	-	-	-	3.05972	-	-	-	4.10211	-	3.52081	Shoot
Os05g0227600	Proline-rich glycoprotein, ABA-dependent inhibition of root growth			-	-	-2.42913	-	-	-	-	-	-	-	-	-	Root
Os07g0418700	Proline-rich glycoprotein, ABA-dependent inhibition of root growth			-3.0271	-	-	-	-	-	-	-	-	-	-	-	Root
Os05g0381400	AWPM-19-like protein, Stress tolerance through ABA-dependent patheway			-	-	-	-	-	-	-	2.31906	-3.52526	-	-	-	Root

## Sheet: Supp. Table 6
Supplementary Table 6: Comparison of the expresoin profile of the genes and QTLs known for Nitrogen use effciency
ID	IR64 roots			IR64 Shoots			N22 Roots			N22 Shoots			Annotation
	N-W+	N+W-	N-W-	N-W+	N+W-	N-W-	N-W+	N+W-	N-W-	N-W+	N+W-	N-W-
Os12g0629300	-	-	-	-5.13886	-2.30634	-	-	3.05834	-	-	-	-	Similar to Thaumatin-like protein.
Os12g0629600	-2.59616	-	-	-7.21993	-2.97278	-6.23563	-	-	-	-7.17702	-	-6.59668	Thaumatin-like protein.
Os12g0629700	-5.72883	-	-2.64661	-3.17185	-	-2.45008	-2.86636	-	-	-3.69615	-	-	Similar to Thaumatin-like protein precursor.
Os12g0630100	-4.96347	-	-3.21585	-2.12675	-	-	-	-	-	-	-	-6.99423	Thaumatin protein, Tolerance to nitrogen deficiency
Os12g0630200	-	-	-	2.32625	3.45764	2.26002	-	-	-	-	-	-	Thaumatin, pathogenesis-related family protein.
Os09g0441900	-	-	-	2.44481	-	3.30513	-	-	-	3.97374	2.74222	2.89916	DEP 1; Unknown phosphatidylethanolamine-binding protein (PEBP) like domain protein, 426-amino-acid protein, homologous to the keratin-associated protein (KAP) 5-4 family, Panicle architecture, Panicle erectness
Os06g0270200	-	-	-	-	-	-	-	-	-	-	2.36237	-	Similar to Potassium transporter 24.
Os01g0930400	-	-	-	-	-	-	-	-	-	-	-	-2.61625	Potassium transporter, High-affinity K acquisition, Root-to-shoot K transport, K-regulated salt tolerance
Os01g0935500	-	-	-	-2.53845	-	-	-	-	-	-	-	-	Similar to Potassium transporter 7 (OsHAK7).
Os02g0518600	-	-	-	-	-	-	-	-	-	-2.38829	-	-	Similar to Potassium transporter 1 (OsHAK1). Splice isoform 2.
Os02g0817500	-	-	-	3.39014	-	3.53045	-	-	-	2.27545	-	-	Potassium channel, voltage-dependent, beta subunit, KCNAB-related domain containing protein.
Os03g0574900	-	-	-	-	-	-2.63784	-	-	-	-3.48078	-	-	Similar to Potassium transporter 1 (OsHAK1). Splice isoform 2.
Os03g0575200	-	-	-	-2.3923	-	-2.8129	-2.17723	-	-3.99327	-2.78817	-	-	High-affinity potassium transporter, Maintenance of potassium homeostasis, Salt tolerance
Os04g0401700	-	-	-	-	-	-	-	-	-	-3.45381	-	-2.73615	Potassium transporter, Potassium mediated growth, Salt tolerance
Os04g0682800	-	-	-	-2.00741	-	-2.04908	-	-	-	-	-	-	Potassium efflux antiporter, Chloroplast development, Drought tolerance
Os05g0428700	-5.46371	-	-	-	-	-	-	-	-	-	-	-	Similar to Potassium channel protein ZMK2.
Os06g0126250	-4.535	-	-	-	-	-	-	-	-	-	-	-	Receptor-like kinase, A member of the Catharanthus roseus receptor-like kinase1-like (CrRLK1L) subfamily, Control of high-affinity potassium transporters, Regulation of pollen tube growth and integrity
Os06g0561200	-	-	-	-	-	2.05526	-	-	-	-	-	-	Similar to Potassium/proton antiporter-like protein.
Os06g0671000	-	-	-	-	-	-	-	-	-	-	-	2.2812	Similar to Potassium transporter 1 (AtPOT1) (AtKUP1) (AtKT1).
Os08g0466200	-	-	-	-	-	-	-	-	-2.78645	-	-	-	Similar to KUP-related potassium transporter.
Os09g0448200	-	-	-	-2.84054	-	-3.16207	-	-	-	-3.52043	-	-3.70451	Similar to High-affinity potassium transporter.
Os01g0758200	-	-	-	3.45657	2.52822	4.60956	-	-	-	3.00416	-	-	Similar to Dof2 (Fragment).
Os03g0169600	-	-	-	-	-	-	-	-	-	-2.62868	-	-	Dof (DNA binding with one finger) transcription factor, Regulation of Flowering time, Brassinosteroid (BR) signaling to modulate plant architecture
Os03g0764900	-	-	-	-	-	-	-2.80475	-	-	-	-	-	DOF transcription factor, Regulation of primary root elongation, Control of ethylene biosynthesis, Regulation of cell proliferation in root meristem, Salt stress response, Regulation of panicle architecture, Modulation of cytokinin homeostasis
Os04g0678400	-	-	-	3.31023	-	3.53458	-	-	-	2.78236	-	-	Zinc finger, Dof-type domain containing protein.
Os05g0440000	-	-	-	5.2711	-	5.23388	-	-	-	-	-	-	Zinc finger, Dof-type family protein.
Os06g0284500	-	-	-	-	-	-	-	-	-	-2.07322	-	-	Zinc finger, Dof-type family protein.
Os07g0236700	-3.85643	-	-	-	-	-	-	-	-	-	-	-	Zinc finger, Dof-type domain containing protein.
Os07g0685000	-	-	-	-	-	-	-	-	-	-2.12647	-	-	Dof transcription factor
Os10g0496000	-	-	-	-	2.1228	-	-	-	-	-	2.03543	-	Zinc finger, Dof-type family protein.

## Sheet: Supp. Table 7
Supplementary Table 7: Details of primers designed for validation of the DEGs identified from transcriptome analysis by qPCR assay
Gene ID	Annotation	Namse	Primer	Sequence (5'-3')	length	Tm (0C)	GC%	Amplicon length
Os04g0480200	Transporter, high affinity nitrate, Nar2 domain containing protein.	OsNAR2.2	Forward	TACAAGGCGGTGAAGGTGA	19	63	52.6	104
			Reverse	AACTGACACGCCTTGTCCT	19	64	52.6
Os06g0581000	Similar to Nitrate transporter NTL1.	OsNRT1.2	Forward	AGAACCTGAACCACTACCAC	20	61	50	108
			Reverse	TTCTGTACTTGTACCGGATGG	21	61	47.6
Os01g0908200	Member of the Bric-a-Brac/Tramtrack/Broad (BTB) family, BT1/BT2 ortholog, Negative regulation of nitrate uptake and nitrogen use efficiency	OsBT	Forward	GGCGATGATGACGATAAGTG	20	60	50	100
			Reverse	ACTGGGAGCAACTCATCT	18	60	50
Os02g0620600	Ammonium transporter, Ammonium uptake	AMT1_1	Forward	AAGGAGTACGTGGACCAGAT	20	62	50	108
			Reverse	GATGACCAGGATGACCACTATG	22	62	50
Os02g0325600	Nitrate-inducible and autorepressible transcriptional repressor, Nitrogen response	NIGT1	Forward	AGCCGTTCGAGAAGGAGAA	19	63	52.6	132
			Reverse	TGTCCGTCTCCATGTGTTTC	20	62	50
Os02g0120100	Serine/threonine/tyrosine protein kinase, STY kinase, Regulation of ammonium uptake	OsACTPK1	Forward	GACTGCAGAGACTGGAACTTATC	23	62	47.8	111
			Reverse	AGCAGCTCCCATAGAACAATAC	22	62	45.5
Os03g0338000	Similar to alanine--glyoxylate aminotransferase 2.	gene:Os03g0338000	Forward	TGAAAGAGATGGGCGTCTTG	20	62	50	112
			Reverse	ATCACGGCGACGAAGAAAT	19	62	47.4
Os02g0673100	Aluminum-activated malate transporter, Maintenance of panicle size and grain yield		Forward	TGGAGGATGATGACGACAAG	20	61	50	116
			Reverse	TTCAGGGTGCTTCGTTGTA	19	61	47.4
Os02g0745100	Aquaporin NIP III subfamily protein, Aquaporin, Silicon influx transporter, Arsenic species (As) uptake, Arsenite efflux, Selenite (Se) uptake, Water transport		Forward	GAGGTCATCGTGACGTTCAA	20	62	50	125
			Reverse	CCTGCGAAGATGGACGTAAT	20	62	50
Os02g0595900	Partner protein of NRT2, Activator for NRT2, High-affinity nitrate transport	NAR2.1	Forward	CAAGAGCGTGAAGGTGAAGC	20	63	55	117
			Reverse	TGCACGGTGACCTTGAACT	19	64	52.6

## Sheet: Supp. Table 8
Supplementary table 8: SNPs in thegenes present in the major QTL hotspot region on chromosome 6										ID	Non Synonymous	Synonymous	Total SNPs	Annotation
Gene_ID	Nuc_Position	AA_Position	N22_Nuc	IR64_Nuc	N22_AA	IR64_AA	Mutation	Annotation		LOC_Os01g07250.1	1	2	3	saposin-like type B, region 1 family protein, putative, expressed
LOC_Os06g17840.1	514	172	C	G	Q	E	Non Synonymous	expressed protein		LOC_Os01g07260.1	1	2	3	expressed protein
LOC_Os06g17840.1	3122	1041	T	C	V	A	Non Synonymous	expressed protein		LOC_Os06g17840.1	4		4	expressed protein
LOC_Os06g17840.1	3721	1241	T	A	Y	N	Non Synonymous	expressed protein		LOC_Os06g17850.1	2	3	5	hypothetical protein
LOC_Os06g17840.1	4465	1489	T	G	S	A	Non Synonymous	expressed protein		LOC_Os06g17860.1	1		1	hypothetical protein
LOC_Os06g17850.1	40	14	A	G	T	A	Non Synonymous	hypothetical protein		LOC_Os06g17870.1	1		1	nitrate-induced NOI protein, putative, expressed
LOC_Os06g17850.1	67	23	G	A	V	I	Non Synonymous	hypothetical protein		LOC_Os06g17880.1	3		3	NBS-LRR disease resistance protein, putative, expressed
LOC_Os06g17850.1	90	30	T	C	T	T	Synonymous	hypothetical protein		LOC_Os06g17890.1	1	1	2	expressed protein
LOC_Os06g17850.1	99	33	T	C	A	A	Synonymous	hypothetical protein		LOC_Os06g17900.1	21	7	28	disease resistance protein RPM1, putative, expressed
LOC_Os06g17850.1	114	38	T	C	D	D	Synonymous	hypothetical protein		LOC_Os06g17910.1	14	2	16	NBS-LRR disease resistance protein, putative, expressed
LOC_Os06g17860.1	233	78	G	A	R	Q	Non Synonymous	hypothetical protein		LOC_Os06g17920.1	12	5	17	NBS-LRR disease resistance protein, putative, expressed
LOC_Os06g17870.1	29	10	G	A	C	Y	Non Synonymous	nitrate-induced NOI protein, putative, expressed		LOC_Os06g17930.1	3	5	8	NBS-LRR disease resistance protein, putative, expressed
LOC_Os06g17880.1	371	124	G	T	S	I	Non Synonymous	NBS-LRR disease resistance protein, putative, expressed		LOC_Os06g17950.1	14	16	30	NBS-LRR disease resistance protein, putative, expressed
LOC_Os06g17880.1	464	155	A	G	Q	R	Non Synonymous	NBS-LRR disease resistance protein, putative, expressed		LOC_Os06g17960.1	3	1	4	expressed protein
LOC_Os06g17880.1	941	314	A	C	K	T	Non Synonymous	NBS-LRR disease resistance protein, putative, expressed		LOC_Os06g17990.1	5	2	7	expressed protein
LOC_Os06g17890.1	162	54	C	T	H	H	Synonymous	expressed protein		LOC_Os06g18000.1	2	7	9	protein kinase domain containing protein, expressed
LOC_Os06g17890.1	232	78	G	C	G	R	Non Synonymous	expressed protein		LOC_Os06g18010.1	7	11	18	UDP-glucoronosyl and UDP-glucosyl transferase domain containing protein, expressed
[truncated: 722 more rows]

## Sheet: Supp. Table 9
Supplementary table 9: RWC (%) data of the stress treatments repeated ofr validation
[truncated: 8 more rows]

[truncated: 4 more sheets: Supp. Table 10, Supp. Table 11, Supp. Table 12, Supp, Table 13]
